# Supplementary material for: Unexpected Relationships and Inbreeding in HapMap Phase III Populations
Source: PLoS One. 2012 Nov 19;7(11):e49575. doi: 10.1371/journal.pone.0049575 (PMC3501496; doi:10.1371/journal.pone.0049575)
Supplement: Table S1 — IBD estimates for previously annotated and novel relationships. We report the IBD estimates for every pairwise comparison that we report as related within HapMap Phase III release 3 (n = 2,261). This includes previously annotated relationships (denoted by column headers indicating presence in Pemberton et al. [19] or Kyriazopoulou-Panagiotopoulou et al. [20]. We provide the estimated relationship coefficient for pairs that we were able to reconstruct according to the methods. This list includes all relationships with a K1 greater than 0.025 (including ID/MZ that have K2 ∼1.0) as well as the relationships between the parents of inbred individuals. (XLSX) [file pone.0049575.s013.xlsx]

## Sheet: All_Relateds
Sample1	Sample2	Group	K0	K1	K2	Inferred_Relationship	Pemberton et al. annotation	Kyriazopoulou-Panagiotopoulou et al. annotation	Relationship coefficient
NA21344	NA21737	MKK	2.83e-86	4.04e-103	1	Identical Samples/MZ	Identical Samples/MZ	NA	1
NA11829	NA10856	CEU	3.3e-85	1	9.46e-121	Parent-Child	Parent-Child	NA	0.5
NA10835	NA12248	CEU	4.97e-85	1	7e-301	Parent-Child	Parent-Child	NA	0.5
NA11882	NA10859	CEU	7.87e-85	1	1.71e-173	Parent-Child	Parent-Child	NA	0.5
NA10839	NA12006	CEU	8.28e-85	0.999727	0.000272535	Parent-Child	Parent-Child	NA	0.5
NA19675	NA19677	MXL	9.14e-85	0.999966	3.43e-05	Parent-Child	Parent-Child	NA	0.5
NA10861	NA11994	CEU	1.02e-84	1	5.13828e-322	Parent-Child	Parent-Child	NA	0.5
NA12777	NA12767	CEU	1.13e-84	1	1.06e-228	Parent-Child	Parent-Child	NA	0.5
NA12832	NA12842	CEU	1.77e-84	1	5.61e-70	Parent-Child	Parent-Child	NA	0.5
NA12750	NA12740	CEU	2.07e-84	1	2.21e-191	Parent-Child	Parent-Child	NA	0.5
NA12156	NA10831	CEU	2.3e-84	0.999841	0.00015924	Parent-Child	Parent-Child	NA	0.5
NA12802	NA12815	CEU	2.31e-84	0.999979	2.1e-05	Parent-Child	Parent-Child	NA	0.5
NA19669	NA19671	MXL	4.12e-84	1	4.39e-193	Parent-Child	Parent-Child	NA	0.5
NA10864	NA11893	CEU	4.57e-84	1	1.21e-129	Parent-Child	Parent-Child	NA	0.5
NA07348	NA07345	CEU	4.62e-84	1	8.81e-267	Parent-Child	Parent-Child	NA	0.5
NA12287	NA10840	CEU	4.64e-84	1	4.74e-277	Parent-Child	Parent-Child	NA	0.5
NA19664	NA19665	MXL	4.7e-84	0.999591	0.000409009	Parent-Child	Parent-Child	NA	0.5
NA19719	NA19721	MXL	4.88e-84	1	2.8e-140	Parent-Child	Parent-Child	NA	0.5
NA12344	NA12348	CEU	4.92e-84	1	1.49e-250	Parent-Child	Parent-Child	NA	0.5
NA11892	NA10865	CEU	5.56e-84	0.999599	0.000401146	Parent-Child	Parent-Child	NA	0.5
NA19123	NA19122	YRI	5.84e-84	0.994417	0.00558338	Parent-Child_IBD2	Parent-Child	NA	0.5
NA19671	NA19670	MXL	5.9e-84	1	1.09e-36	Parent-Child	Parent-Child	NA	0.5
NA19686	NA19684	MXL	6.34e-84	1	8.73e-203	Parent-Child	Parent-Child	NA	0.5
NA18515	NA18516	YRI	6.62e-84	0.99966	0.000339912	Parent-Child	Parent-Child	NA	0.5
NA11894	NA10864	CEU	6.84e-84	1	7.8e-106	Parent-Child	Parent-Child	NA	0.5
NA19101	NA19103	YRI	8.46e-84	1	0	Parent-Child	Parent-Child	NA	0.5
NA19718	NA19716	MXL	8.46e-84	1	1.02e-32	Parent-Child	Parent-Child	NA	0.5
NA12145	NA10846	CEU	1.1e-83	1	1.51e-188	Parent-Child	Parent-Child	NA	0.5
NA12817	NA12828	CEU	1.18e-83	1	1.11e-75	Parent-Child	Parent-Child	NA	0.5
NA19784	NA19782	MXL	1.27e-83	0.999019	0.000981317	Parent-Child	Parent-Child	NA	0.5
NA19661	NA19662	MXL	1.48e-83	0.999952	4.81e-05	Parent-Child	Parent-Child	NA	0.5
NA19257	NA19258	YRI	1.57e-83	1	0	Parent-Child	Parent-Child	NA	0.5
NA12708	NA12718	CEU	1.71e-83	1	4.69e-240	Parent-Child	Parent-Child	NA	0.5
NA19660	NA19662	MXL	1.72e-83	0.999763	0.000236939	Parent-Child	Parent-Child	NA	0.5
NA19202	NA19200	YRI	1.74e-83	1	1.17e-218	Parent-Child	Parent-Child	NA	0.5
NA19676	NA19677	MXL	1.76e-83	1	7.75e-106	Parent-Child	Parent-Child	NA	0.5
NA11891	NA10865	CEU	1.83e-83	1	5.55e-272	Parent-Child	Parent-Child	NA	0.5
NA20891	NA20900	GIH	2.23e-83	0.999932	6.77e-05	Parent-Child	Parent-Child	NA	0.5
NA19683	NA19682	MXL	2.24e-83	0.999985	1.53e-05	Parent-Child	Parent-Child	NA	0.5
NA19656	NA19654	MXL	2.43e-83	1	8.91e-39	Parent-Child	Parent-Child	NA	0.5
NA19193	NA19194	YRI	2.58e-83	1	0	Parent-Child	Parent-Child	NA	0.5
NA12239	NA10847	CEU	3.1e-83	1	1.26e-114	Parent-Child	Parent-Child	NA	0.5
NA19722	NA19724	MXL	3.44e-83	0.999887	0.000112534	Parent-Child	Parent-Child	NA	0.5
NA18497	NA18499	YRI	4.19e-83	0.9992	0.000799738	Parent-Child	Parent-Child	NA	0.5
NA18485	NA18487	YRI	5.25e-83	1	0	Parent-Child	Parent-Child	NA	0.5
NA19747	NA19748	MXL	5.95e-83	0.999295	0.00070502	Parent-Child	Parent-Child	NA	0.5
NA12003	NA10838	CEU	6.38e-83	1	0	Parent-Child	Parent-Child	NA	0.5
NA19113	NA19115	YRI	6.43e-83	1	0	Parent-Child	Parent-Child	NA	0.5
NA19686	NA19685	MXL	6.45e-83	1	1.48e-56	Parent-Child	Parent-Child	NA	0.5
NA19108	NA19109	YRI	6.77e-83	1	0	Parent-Child	Parent-Child	NA	0.5
NA06994	NA07029	CEU	6.93e-83	1	5.21e-72	Parent-Child	Parent-Child	NA	0.5
NA18930	NA18917	YRI	7.55e-83	0.999797	0.0002032	Parent-Child	Parent-Child	NA	0.5
NA20900	NA20882	GIH	9.46e-83	0.999199	0.000801006	Parent-Child	Parent-Child	NA	0.5
NA19120	NA19119	YRI	1.07e-82	1	0	Parent-Child	Parent-Child	NA	0.5
NA19749	NA19751	MXL	1.1e-82	1	8.08e-100	Parent-Child	Parent-Child	NA	0.5
NA18913	NA18914	YRI	1.13e-82	0.999774	0.000225674	Parent-Child	Parent-Child	NA	0.5
NA19172	NA19173	YRI	1.19e-82	0.998905	0.00109528	Parent-Child_IBD2	Parent-Child	NA	0.5
NA19746	NA19748	MXL	1.2e-82	1	2.24e-43	Parent-Child	Parent-Child	NA	0.5
NA19208	NA19207	YRI	1.23e-82	1	0	Parent-Child	Parent-Child	NA	0.5
NA19139	NA19138	YRI	1.33e-82	1	1.59e-233	Parent-Child	Parent-Child	NA	0.5
NA19663	NA19665	MXL	1.38e-82	1	6e-64	Parent-Child	Parent-Child	NA	0.5
NA19160	NA19161	YRI	1.44e-82	1	0	Parent-Child	Parent-Child	NA	0.5
NA10859	NA11881	CEU	1.68e-82	1	6.35e-148	Parent-Child	Parent-Child	NA	0.5
NA19115	NA19114	YRI	1.76e-82	1	1.17e-246	Parent-Child	Parent-Child	NA	0.5
NA19249	NA19247	YRI	1.76e-82	1	6.98e-79	Parent-Child	Parent-Child	NA	0.5
NA12766	NA12776	CEU	1.8e-82	1	4.56e-267	Parent-Child	Parent-Child	NA	0.5
NA19780	NA19781	MXL	1.82e-82	0.99976	0.000239723	Parent-Child	Parent-Child	NA	0.5
NA18858	NA18860	YRI	1.83e-82	0.999889	0.000110503	Parent-Child	Parent-Child	NA	0.5
NA19657	NA19659	MXL	1.9e-82	0.999838	0.000162202	Parent-Child	Parent-Child	NA	0.5
NA19224	NA19225	YRI	1.92e-82	0.997012	0.00298806	Parent-Child_IBD2	Parent-Child	NA	0.5
NA18925	NA18923	YRI	2.02e-82	1	6.78e-79	Parent-Child	Parent-Child	NA	0.5
NA07051	NA07014	CEU	2.1e-82	1	8.75e-194	Parent-Child	Parent-Child	NA	0.5
NA06991	NA06993	CEU	2.1e-82	0.999709	0.000291134	Parent-Child	Parent-Child	NA	0.5
NA19129	NA19127	YRI	2.16e-82	1	8.73e-157	Parent-Child	Parent-Child	NA	0.5
NA11831	NA10855	CEU	2.22e-82	1	3.61e-187	Parent-Child	Parent-Child	NA	0.5
NA12829	NA12818	CEU	2.26e-82	1	2.33e-26	Parent-Child	Parent-Child	NA	0.5
NA19240	NA19239	YRI	2.35e-82	1	0	Parent-Child	Parent-Child	NA	0.5
NA21302	NA21303	MKK	2.39e-82	0.999163	0.000836798	Parent-Child	Parent-Child	NA	0.5
NA18508	NA18506	YRI	2.41e-82	0.999188	0.000811722	Parent-Child	Parent-Child	NA	0.5
NA10840	NA12286	CEU	2.61e-82	0.999372	0.000627602	Parent-Child	Parent-Child	NA	0.5
NA19120	NA19116	YRI	2.64e-82	1	1.02e-277	Parent-Child	Parent-Child	NA	0.5
NA18911	NA18910	YRI	2.65e-82	0.999791	0.00020937	Parent-Child	Parent-Child	NA	0.5
NA19132	NA19130	YRI	2.74e-82	1	0	Parent-Child	Parent-Child	NA	0.5
NA06985	NA06991	CEU	2.78e-82	1	4.02e-263	Parent-Child	Parent-Child	NA	0.5
NA12877	NA12890	CEU	2.78e-82	0.999632	0.000367983	Parent-Child	Parent-Child	NA	0.5
NA19256	NA19258	YRI	2.85e-82	1	1.06e-266	Parent-Child	Parent-Child	NA	0.5
NA18875	NA18873	YRI	3.4e-82	1	2.78e-198	Parent-Child	Parent-Child	NA	0.5
NA12383	NA12375	CEU	3.71e-82	1	2.08e-158	Parent-Child	Parent-Child	NA	0.5
NA19142	NA19140	YRI	3.73e-82	1	1.22e-125	Parent-Child	Parent-Child	NA	0.5
NA06986	NA06997	CEU	3.95e-82	0.999009	0.000991153	Parent-Child	Parent-Child	NA	0.5
NA19916	NA19918	ASW	4.08e-82	1	0	Parent-Child	Parent-Child	NA	0.5
NA20357	NA20358	ASW	4.61e-82	1	1.41e-212	Parent-Child	Parent-Child	NA	0.5
NA19206	NA19208	YRI	6.08e-82	1	9.91e-288	Parent-Child	Parent-Child	NA	0.5
NA19762	NA19763	MXL	6.51e-82	1	2.46e-72	Parent-Child	Parent-Child	NA	0.5
NA12336	NA12342	CEU	7.88e-82	1	9.38e-238	Parent-Child	Parent-Child	NA	0.5
NA19198	NA19199	YRI	8.14e-82	0.999741	0.000258937	Parent-Child	Parent-Child	NA	0.5
NA19151	NA19150	YRI	8.4e-82	1	1.5e-200	Parent-Child	Parent-Child	NA	0.5
NA11919	NA10843	CEU	1e-81	0.999923	7.69e-05	Parent-Child	Parent-Child	NA	0.5
NA18854	NA18853	YRI	1.16e-81	1	0	Parent-Child	Parent-Child	NA	0.5
NA19146	NA19148	YRI	1.17e-81	1	1.32e-215	Parent-Child	Parent-Child	NA	0.5
NA19902	NA19900	ASW	1.34e-81	1	4.07e-247	Parent-Child	Parent-Child	NA	0.5
NA21359	NA21361	MKK	1.42e-81	1	0	Parent-Child	Parent-Child	NA	0.5
NA19240	NA19238	YRI	1.83e-81	1	0	Parent-Child	Parent-Child	NA	0.5
NA19703	NA19705	ASW	2.1e-81	1	0	Parent-Child	Parent-Child	NA	0.5
NA19653	NA19652	MXL	2.2e-81	0.996048	0.00395238	Parent-Child_IBD2	Parent-Child	NA	0.5
NA19680	NA19679	MXL	2.49e-81	1	0	Parent-Child	Parent-Child	NA	0.5
NA20128	NA20127	ASW	2.49e-81	1	0	Parent-Child	Parent-Child	NA	0.5
NA19238	NA18913	YRI	2.68e-81	1	5.95e-37	Parent-Child	Parent-Child	NA	0.5
NA18916	NA18930	YRI	2.81e-81	1	0	Parent-Child	Parent-Child	NA	0.5
NA19720	NA19721	MXL	2.97e-81	1	8.09e-96	Parent-Child	Parent-Child	NA	0.5
NA10845	NA11931	CEU	3.11e-81	1	2.77e-56	Parent-Child	Parent-Child	NA	0.5
NA19191	NA19189	YRI	3.4e-81	1	1.94e-107	Parent-Child	Parent-Child	NA	0.5
NA18925	NA18924	YRI	3.55e-81	1	3.86e-152	Parent-Child	Parent-Child	NA	0.5
NA19129	NA19128	YRI	3.99e-81	0.999481	0.000518644	Parent-Child	Parent-Child	NA	0.5
NA20317	NA20319	ASW	4.17e-81	1	0	Parent-Child	Parent-Child	NA	0.5
NA21686	NA21648	MKK	4.27e-81	1	0	Parent-Child	Parent-Child	NA	0.5
NA19772	NA19770	MXL	5e-81	1	2.34e-91	Parent-Child	Parent-Child	NA	0.5
NA12753	NA12762	CEU	5.55e-81	0.999996	4.19e-06	Parent-Child	Parent-Child	NA	0.5
NA19658	NA19659	MXL	6.12e-81	1	1.85e-164	Parent-Child	Parent-Child	NA	0.5
NA10852	NA12045	CEU	6.29e-81	0.996929	0.00307145	Parent-Child_IBD2	Parent-Child	NA	0.5
NA18517	NA18515	YRI	6.33e-81	1	1.07e-243	Parent-Child	Parent-Child	NA	0.5
NA19755	NA19757	MXL	6.8e-81	1	5.99e-34	Parent-Child	Parent-Child	NA	0.5
NA18503	NA18504	YRI	6.9e-81	0.982415	0.0175845	Parent-Child_IBD2	Parent-Child	NA	0.5
NA18869	NA18867	YRI	6.94e-81	1	0	Parent-Child	Parent-Child	NA	0.5
NA19788	NA19790	MXL	7.37e-81	0.999604	0.000396238	Parent-Child	Parent-Child	NA	0.5
NA18520	NA18518	YRI	7.4e-81	1	2.66e-243	Parent-Child	Parent-Child	NA	0.5
NA07031	NA07014	CEU	7.65e-81	1	1.53e-174	Parent-Child	Parent-Child	NA	0.5
NA20333	NA20332	ASW	7.79e-81	1	2.97e-292	Parent-Child	Parent-Child	NA	0.5
NA21608	NA21615	MKK	8.11e-81	1	0	Parent-Child	Parent-Child	NA	0.5
NA19237	NA19236	YRI	9.03e-81	1	0	Parent-Child	Parent-Child	NA	0.5
NA18489	NA18485	YRI	9.04e-81	0.999841	0.000158728	Parent-Child	Parent-Child	NA	0.5
NA18509	NA18511	YRI	1.02e-80	1	3.28e-235	Parent-Child	Parent-Child	NA	0.5
NA12340	NA12335	CEU	1.03e-80	1	1.95e-125	Parent-Child	Parent-Child	NA	0.5
NA19818	NA19828	ASW	1.04e-80	0.999875	0.000124852	Parent-Child	Parent-Child	NA	0.5
NA19678	NA19680	MXL	1.11e-80	1	2.51e-150	Parent-Child	Parent-Child	NA	0.5
NA12344	NA12347	CEU	1.12e-80	1	3.28e-110	Parent-Child	Parent-Child	NA	0.5
NA21513	NA21514	MKK	1.19e-80	0.998656	0.00134359	Parent-Child_IBD2	Parent-Child	NA	0.5
NA10831	NA12155	CEU	1.26e-80	0.999956	4.41e-05	Parent-Child	Parent-Child	NA	0.5
NA11832	NA10855	CEU	1.31e-80	0.999497	0.00050316	Parent-Child	Parent-Child	NA	0.5
NA18935	NA18933	YRI	1.36e-80	1	6.97e-212	Parent-Child	Parent-Child	NA	0.5
NA21404	NA21403	MKK	1.45e-80	1	0	Parent-Child	Parent-Child	NA	0.5
NA19137	NA19139	YRI	1.47e-80	1	0	Parent-Child	Parent-Child	NA	0.5
NA07349	NA07346	CEU	1.53e-80	1	1.88e-127	Parent-Child	Parent-Child		0.5
NA07000	NA07029	CEU	1.61e-80	0.999825	0.000174759	Parent-Child	Parent-Child	NA	0.5
NA21366	NA21365	MKK	1.7e-80	1	0	Parent-Child	Parent-Child	NA	0.5
NA19470	NA19469	LWK	1.72e-80	1	1.12e-32	Parent-Child	Parent-Child	NA	0.5
NA19675	NA19678	MXL	2.02e-80	1	4.98e-53	Parent-Child	Parent-Child	NA	0.5
NA19097	NA19095	YRI	2.03e-80	1	0	Parent-Child	Parent-Child	NA	0.5
NA20363	NA20364	ASW	2.27e-80	1	1.85e-188	Parent-Child	Parent-Child	NA	0.5
NA18521	NA18523	YRI	2.35e-80	1	0	Parent-Child	Parent-Child	NA	0.5
NA21488	NA21490	MKK	2.78e-80	1	6.73e-212	Parent-Child	Parent-Child	NA	0.5
NA19661	NA19685	MXL	3.03e-80	0.999943	5.65e-05	Parent-Child	Parent-Child	NA	0.5
NA18857	NA18855	YRI	3.91e-80	1	9.51483e-310	Parent-Child	Parent-Child	NA	0.5
NA19185	NA19186	YRI	4.48e-80	0.989665	0.010335	Parent-Child_IBD2	Parent-Child	NA	0.5
NA19194	NA19192	YRI	5.01e-80	1	4.1e-243	Parent-Child	Parent-Child	NA	0.5
NA21423	NA21425	MKK	5.45e-80	0.986853	0.013147	Parent-Child_IBD2	Parent-Child	NA	0.5
NA21514	NA21512	MKK	7.94e-80	0.999346	0.00065358	Parent-Child	Parent-Child	NA	0.5
NA19153	NA19154	YRI	8.38e-80	1	1.35e-222	Parent-Child	Parent-Child	NA	0.5
NA19723	NA19724	MXL	1.03e-79	0.99946	0.000539973	Parent-Child	Parent-Child	NA	0.5
NA20128	NA20126	ASW	1.07e-79	0.999953	4.69e-05	Parent-Child	Parent-Child	NA	0.5
NA21477	NA21475	MKK	1.11e-79	0.998587	0.00141325	Parent-Child_IBD2	Parent-Child	NA	0.5
NA21386	NA21385	MKK	1.17e-79	1	3.25e-42	Parent-Child	Parent-Child	NA	0.5
NA21489	NA21475	MKK	1.18e-79	0.999728	0.00027188	Parent-Child	Parent-Child	NA	0.5
NA20337	NA20336	ASW	1.3e-79	1	1.99e-199	Parent-Child	Parent-Child	NA	0.5
NA20287	NA20288	ASW	1.31e-79	1	0	Parent-Child	Parent-Child	NA	0.5
NA21360	NA21361	MKK	1.42e-79	0.998574	0.00142574	Parent-Child_IBD2	Parent-Child	NA	0.5
NA18521	NA18522	YRI	1.53e-79	1	0	Parent-Child	Parent-Child	NA	0.5
NA21489	NA21490	MKK	1.53e-79	1	4.94066e-324	Parent-Child	Parent-Child	NA	0.5
NA18909	NA18911	YRI	1.97e-79	1	2.57e-205	Parent-Child	Parent-Child	NA	0.5
NA10835	NA12249	CEU	1.99e-79	1	1.24e-288	Parent-Child	Parent-Child	NA	0.5
NA19190	NA19191	YRI	2.09e-79	1	0	Parent-Child	Parent-Child	NA	0.5
NA21575	NA21574	MKK	2.14e-79	1	0	Parent-Child	Parent-Child	NA	0.5
NA20335	NA20334	ASW	2.23e-79	1	1.44e-301	Parent-Child	Parent-Child	NA	0.5
NA12875	NA12865	CEU	2.27e-79	0.999831	0.000168812	Parent-Child	Parent-Child	NA	0.5
NA21441	NA21442	MKK	2.38e-79	0.999331	0.000668729	Parent-Child	Parent-Child	NA	0.5
NA21636	NA21635	MKK	2.45e-79	1	2.07e-44	Parent-Child	Parent-Child	NA	0.5
NA21424	NA21425	MKK	2.53e-79	0.997594	0.00240612	Parent-Child_IBD2	Parent-Child	NA	0.5
NA21525	NA21524	MKK	2.55e-79	0.997421	0.00257913	Parent-Child_IBD2	Parent-Child	NA	0.5
NA21608	NA21614	MKK	2.67e-79	0.9992	0.000799732	Parent-Child	Parent-Child	NA	0.5
NA19756	NA19757	MXL	2.88e-79	1	1.06e-111	Parent-Child	Parent-Child	NA	0.5
NA12843	NA12832	CEU	2.99e-79	0.999934	6.62e-05	Parent-Child	Parent-Child	NA	0.5
NA19785	NA19787	MXL	3.09e-79	0.998239	0.0017614	Parent-Child_IBD2	Parent-Child	NA	0.5
NA21580	NA21317	MKK	3.11e-79	0.999769	0.0002308	Parent-Child	Parent-Child	NA	0.5
NA20356	NA20358	ASW	3.26e-79	1	2.78e-125	Parent-Child	Parent-Child	NA	0.5
NA21389	NA21388	MKK	3.4e-79	1	1.24e-13	Parent-Child	Parent-Child	NA	0.5
NA19651	NA19653	MXL	3.42e-79	0.997817	0.00218309	Parent-Child_IBD2	Parent-Child	NA	0.5
NA21307	NA21309	MKK	3.44e-79	1	8.64e-290	Parent-Child	Parent-Child	NA	0.5
NA19252	NA18907	YRI	3.74e-79	1	1.01e-186	Parent-Child	Parent-Child	NA	0.5
NA19713	NA19983	ASW	3.78e-79	1	1.06e-237	Parent-Child	Parent-Child	NA	0.5
NA19152	NA19154	YRI	3.82e-79	1	2.28e-150	Parent-Child	Parent-Child	NA	0.5
NA21313	NA21312	MKK	3.89e-79	1	0	Parent-Child	Parent-Child	NA	0.5
NA19184	NA19186	YRI	3.9e-79	1	5.81e-181	Parent-Child	Parent-Child	NA	0.5
NA19675	NA19679	MXL	4.23e-79	1	0	Parent-Child	Parent-Child	NA	0.5
NA19919	NA19909	ASW	4.44e-79	1	0	Parent-Child	Parent-Child	NA	0.5
NA19174	NA19118	YRI	4.61e-79	1	0	Parent-Child	Parent-Child	NA	0.5
NA18854	NA18852	YRI	4.65e-79	1	2.02e-53	Parent-Child	Parent-Child	NA	0.5
NA07435	NA06995	CEU	4.77e-79	1	7.62e-17	Parent-Child	Parent-Child	NA	0.5
NA10837	NA12273	CEU	4.82e-79	0.999961	3.94e-05	Parent-Child	Parent-Child	NA	0.5
NA07348	NA07357	CEU	4.93e-79	1	1.31e-229	Parent-Child	Parent-Child	NA	0.5
NA12154	NA10830	CEU	5.42e-79	1	8.66e-243	Parent-Child	Parent-Child	NA	0.5
NA21313	NA21362	MKK	5.51e-79	0.999407	0.000593237	Parent-Child	Parent-Child	NA	0.5
NA11843	NA10853	CEU	6.18e-79	1	4.34e-59	Parent-Child	Parent-Child	NA	0.5
NA21440	NA21442	MKK	7.4e-79	1	0	Parent-Child	Parent-Child	NA	0.5
NA18871	NA18872	YRI	7.63e-79	1	2.23225e-311	Parent-Child	Parent-Child	NA	0.5
NA19783	NA19784	MXL	1.01e-78	1	6.75e-64	Parent-Child	Parent-Child	NA	0.5
NA19223	NA19221	YRI	1.18e-78	0.999447	0.000553088	Parent-Child	Parent-Child	NA	0.5
NA21522	NA21682	MKK	1.39e-78	0.999422	0.000577805	Parent-Child	Parent-Child	NA	0.5
NA21600	NA21601	MKK	1.57e-78	0.997295	0.00270478	Parent-Child_IBD2	Parent-Child	NA	0.5
NA20359	NA20360	ASW	1.99e-78	1	1.41e-206	Parent-Child	Parent-Child	NA	0.5
NA19142	NA19141	YRI	2.01e-78	0.99919	0.000810328	Parent-Child	Parent-Child	NA	0.5
NA21434	NA21410	MKK	2.81e-78	0.999473	0.000527213	Parent-Child	Parent-Child	NA	0.5
NA19235	NA19237	YRI	3.22e-78	0.99992	7.97e-05	Parent-Child	Parent-Child	NA	0.5
NA21716	NA21718	MKK	5.58e-78	1	0	Parent-Child	Parent-Child	NA	0.5
NA21384	NA21388	MKK	5.73e-78	0.998558	0.00144218	Parent-Child_IBD2	Parent-Child	NA	0.5
NA19210	NA19211	YRI	5.78e-78	0.9996	0.000399741	Parent-Child	Parent-Child	NA	0.5
NA20910	NA20909	GIH	6.99e-78	0.99527	0.00473009	Parent-Child_IBD2	Parent-Child	NA	0.5
NA12739	NA12749	CEU	7.13e-78	0.999313	0.000687231	Parent-Child	Parent-Child	NA	0.5
NA21312	NA21314	MKK	8.26e-78	1	2.97e-278	Parent-Child	Parent-Child	NA	0.5
NA19195	NA19196	YRI	9.33e-78	1	0	Parent-Child	Parent-Child	NA	0.5
NA21366	NA21344	MKK	9.53e-78	1	1.88e-182	Parent-Child	Parent-Child	NA	0.5
NA18484	NA18486	YRI	1e-77	1	8.95e-204	Parent-Child	Parent-Child	NA	0.5
NA21366	NA21737	MKK	1.02e-77	1	1.25e-245	Parent-Child	Parent-Child	NA	0.5
NA20343	NA20342	ASW	1.24e-77	1	5.64e-141	Parent-Child	Parent-Child	NA	0.5
NA19444	NA19432	LWK	1.49e-77	0.998253	0.00174715	Parent-Child_IBD2	Parent-Child	NA	0.5
NA12761	NA12752	CEU	1.51e-77	1	1.52e-124	Parent-Child	Parent-Child	NA	0.5
NA19097	NA19096	YRI	1.71e-77	0.999856	0.000143605	Parent-Child	Parent-Child	NA	0.5
NA20291	NA20292	ASW	1.75e-77	1	0	Parent-Child	Parent-Child	NA	0.5
NA12813	NA12801	CEU	1.77e-77	1	1.09e-188	Parent-Child	Parent-Child	NA	0.5
NA19213	NA19215	YRI	1.97e-77	1	0	Parent-Child	Parent-Child	NA	0.5
NA21382	NA21383	MKK	1.98e-77	0.999333	0.000666519	Parent-Child	Parent-Child	NA	0.5
NA19819	NA19828	ASW	2.01e-77	1	2.34e-144	Parent-Child	Parent-Child	NA	0.5
NA21487	NA21485	MKK	2.01e-77	1	0	Parent-Child	Parent-Child	NA	0.5
NA12739	NA12748	CEU	2.16e-77	1	1.33e-235	Parent-Child	Parent-Child	NA	0.5
NA11920	NA10843	CEU	2.69e-77	1	1.87e-216	Parent-Child	Parent-Child	NA	0.5
NA21647	NA21648	MKK	3.18e-77	1	1.42e-250	Parent-Child	Parent-Child	NA	0.5
NA12399	NA12386	CEU	3.55e-77	1	3.65e-237	Parent-Child	Parent-Child	NA	0.5
NA19209	NA19211	YRI	5.7e-77	1	1.93e-84	Parent-Child	Parent-Child	NA	0.5
NA07037	NA06995	CEU	7.26e-77	1	0	Parent-Child	Parent-Child	NA	0.5
NA21476	NA21477	MKK	8e-77	1	2.27e-277	Parent-Child	Parent-Child	NA	0.5
NA19221	NA19222	YRI	8.04e-77	0.999537	0.00046299	Parent-Child	Parent-Child	NA	0.5
NA21317	NA21316	MKK	1.09e-76	0.998096	0.001904	Parent-Child_IBD2	Parent-Child	NA	0.5
NA21486	NA21487	MKK	1.21e-76	1	0	Parent-Child	Parent-Child	NA	0.5
NA21494	NA21522	MKK	3.27e-76	1	4.18e-152	Parent-Child	Parent-Child	NA	0.5
NA19982	NA19983	ASW	3.28e-76	0.998751	0.00124874	Parent-Child_IBD2	Parent-Child	NA	0.5
NA10839	NA12005	CEU	3.8e-76	1	0	Parent-Child	Parent-Child	NA	0.5
NA18869	NA18868	YRI	4.59e-76	1	6.15e-204	Parent-Child	Parent-Child	NA	0.5
NA19102	NA19103	YRI	5.15e-76	1	2.25e-250	Parent-Child	Parent-Child	NA	0.5
NA19173	NA19171	YRI	1.2e-75	0.999675	0.000324769	Parent-Child	Parent-Child	NA	0.5
NA12489	NA12376	CEU	1.39e-75	1	2.64e-187	Parent-Child	Parent-Child	NA	0.5
NA19725	NA19727	MXL	1.47e-75	1	5.73e-21	Parent-Child	Parent-Child	NA	0.5
NA12878	NA12891	CEU	1.71e-75	0.999956	4.42e-05	Parent-Child	Parent-Child	NA	0.5
NA20301	NA20302	ASW	2.48e-75	1	0	Parent-Child	Parent-Child	NA	0.5
NA21454	NA21455	MKK	1.18e-74	0.999843	0.000157455	Parent-Child	Parent-Child	NA	0.5
NA21400	NA21401	MKK	1.58e-74	1	0	Parent-Child	Parent-Child	NA	0.5
NA19834	NA19836	ASW	2.3e-74	1	7.14e-179	Parent-Child	Parent-Child	NA	0.5
NA21320	NA21314	MKK	2.58e-74	1	4.29e-280	Parent-Child	Parent-Child	NA	0.5
NA21480	NA21478	MKK	2.85e-74	1	1.4822e-323	Parent-Child	Parent-Child	NA	0.5
NA19224	NA19226	YRI	3.34e-74	0.994087	0.00591288	Parent-Child_IBD2	Parent-Child	NA	0.5
NA20344	NA20345	ASW	3.46e-74	0.999655	0.000344839	Parent-Child	Parent-Child	NA	0.5
NA10845	NA11930	CEU	4.75e-74	0.999557	0.000442644	Parent-Child	Parent-Child	NA	0.5
NA12801	NA12812	CEU	5.04e-74	1	1.4e-116	Parent-Child	Parent-Child	NA	0.5
NA21526	NA21527	MKK	5.34e-74	0.998438	0.00156249	Parent-Child_IBD2	Parent-Child	NA	0.5
NA11839	NA10854	CEU	5.49e-74	1	1.36e-149	Parent-Child	Parent-Child	NA	0.5
NA21401	NA21399	MKK	5.5e-74	1	0	Parent-Child	Parent-Child	NA	0.5
NA19790	NA19789	MXL	5.62e-74	1	3.39e-88	Parent-Child	Parent-Child	NA	0.5
NA12546	NA12376	CEU	5.72e-74	0.999898	0.000102323	Parent-Child	Parent-Child	NA	0.5
NA19796	NA19795	MXL	7.3e-74	1	2.97e-76	Parent-Child	Parent-Child	NA	0.5
NA18861	NA18863	YRI	8.97e-74	1	4.12e-160	Parent-Child	Parent-Child	NA	0.5
NA19183	NA19182	YRI	1.57e-73	1	0	Parent-Child	Parent-Child	NA	0.5
NA21599	NA21601	MKK	2.27e-73	1	2.43e-107	Parent-Child	Parent-Child	NA	0.5
NA21525	NA21523	MKK	4.09e-73	1	8.38e-245	Parent-Child	Parent-Child	NA	0.5
NA12144	NA10846	CEU	5.16e-73	0.999872	0.000127666	Parent-Child	Parent-Child	NA	0.5
NA21494	NA21493	MKK	1.19e-72	1	0	Parent-Child	Parent-Child	NA	0.5
NA18488	NA18484	YRI	1.71e-72	1	0	Parent-Child	Parent-Child	NA	0.5
NA19772	NA19771	MXL	2.41e-72	0.999928	7.23e-05	Parent-Child	Parent-Child	NA	0.5
NA12146	NA10847	CEU	2.57e-72	1	0	Parent-Child	Parent-Child	NA	0.5
NA19902	NA19901	ASW	2.69e-72	1	1.11e-259	Parent-Child	Parent-Child	NA	0.5
NA12272	NA10837	CEU	2.84e-72	1	7.76e-200	Parent-Child	Parent-Child	NA	0.5
NA11995	NA10861	CEU	3.66e-72	1	2.53e-292	Parent-Child	Parent-Child	NA	0.5
NA19751	NA19750	MXL	4.45e-72	1	1.04e-87	Parent-Child	Parent-Child	NA	0.5
NA21522	NA21370	MKK	1.76e-71	1	0	Parent-Child	Parent-Child	NA	0.5
NA21717	NA21718	MKK	2.97e-71	0.999986	1.42e-05	Parent-Child	Parent-Child	NA	0.5
NA21308	NA21309	MKK	4.41e-71	1	0	Parent-Child	Parent-Child	NA	0.5
NA19093	NA19094	YRI	4.97e-71	1	9.01e-73	Parent-Child	Parent-Child	NA	0.5
NA19704	NA19705	ASW	6.92e-71	1	0	Parent-Child	Parent-Child	NA	0.5
NA07349	NA07347	CEU	9.39e-71	1	2.38e-167	Parent-Child	Parent-Child	NA	0.5
NA12817	NA12827	CEU	1.01e-70	1	2.49e-188	Parent-Child	Parent-Child	NA	0.5
NA19835	NA19836	ASW	1.27e-70	1	0	Parent-Child	Parent-Child	NA	0.5
NA20277	NA20276	ASW	1.37e-70	1	0	Parent-Child	Parent-Child	NA	0.5
NA19123	NA19121	YRI	1.39e-70	0.974946	0.0250545	Parent-Child_IBD2	Parent-Child	NA	0.5
NA19109	NA19107	YRI	1.46e-70	1	1.41e-221	Parent-Child	Parent-Child	NA	0.5
NA19249	NA19248	YRI	1.47e-70	1	0	Parent-Child	Parent-Child	NA	0.5
NA18935	NA18934	YRI	1.81e-70	1	7.17e-204	Parent-Child	Parent-Child	NA	0.5
NA12814	NA12802	CEU	1.91e-70	1	3.03e-146	Parent-Child	Parent-Child	NA	0.5
NA19774	NA19775	MXL	4.67e-70	0.99809	0.0019105	Parent-Child_IBD2	Parent-Child	NA	0.5
NA19147	NA19148	YRI	8e-70	1	4.91e-183	Parent-Child	Parent-Child	NA	0.5
NA21634	NA21636	MKK	1.39e-69	1	1.35e-206	Parent-Child	Parent-Child	NA	0.5
NA20346	NA20347	ASW	2.24e-69	1	0	Parent-Child	Parent-Child	NA	0.5
NA19776	NA19778	MXL	4.37e-69	1	3.27e-16	Parent-Child	Parent-Child	NA	0.5
NA19214	NA19215	YRI	4.85e-69	1	1.07e-283	Parent-Child	Parent-Child	NA	0.5
NA12830	NA12818	CEU	4.89e-69	1	8.43e-113	Parent-Child	Parent-Child	NA	0.5
NA12751	NA12740	CEU	5.43e-69	1	1.57e-188	Parent-Child	Parent-Child	NA	0.5
NA21453	NA21455	MKK	5.68e-69	1	0	Parent-Child	Parent-Child	NA	0.5
NA19197	NA19199	YRI	5.93e-69	1	3.57e-92	Parent-Child	Parent-Child	NA	0.5
NA19174	NA19117	YRI	9.61e-69	1	1.23e-123	Parent-Child	Parent-Child	NA	0.5
NA18862	NA19105	YRI	1.15e-68	1	0	Parent-Child	Parent-Child	NA	0.5
NA18501	NA18500	YRI	2.75e-68	1	0	Parent-Child	Parent-Child	NA	0.5
NA19181	NA19183	YRI	1.2e-67	1	5.08e-237	Parent-Child	Parent-Child	NA	0.5
NA19434	NA19432	LWK	1.26e-67	0.999976	2.41e-05	Parent-Child	Parent-Child	NA	0.5
NA19914	NA19915	ASW	1.34e-67	1	8.25e-217	Parent-Child	Parent-Child	NA	0.5
NA19700	NA19702	ASW	2.49e-67	1	6.38e-270	Parent-Child	Parent-Child	NA	0.5
NA21438	NA21439	MKK	8.55e-67	1	9.0064e-315	Parent-Child	Parent-Child	NA	0.5
NA06997	NA07045	CEU	1.79e-66	1	6.29e-308	Parent-Child	Parent-Child	NA	0.5
NA19919	NA19908	ASW	2.03e-66	0.999748	0.000252429	Parent-Child	Parent-Child	NA	0.5
NA19773	NA19775	MXL	3.05e-66	1	1.31e-95	Parent-Child	Parent-Child	NA	0.5
NA19726	NA19727	MXL	4.19e-66	0.999688	0.000312069	Parent-Child	Parent-Child	NA	0.5
NA19714	NA19985	ASW	7.31e-66	1	0	Parent-Child	Parent-Child	NA	0.5
NA19779	NA19781	MXL	9.01e-66	1	2.17e-18	Parent-Child	Parent-Child	NA	0.5
NA19159	NA19161	YRI	1.12e-65	1	4.57258e-320	Parent-Child	Parent-Child	NA	0.5
NA10863	NA12264	CEU	1.33e-65	1	1.14e-108	Parent-Child	Parent-Child	NA	0.5
NA12275	NA10836	CEU	1.71e-65	0.999204	0.000796434	Parent-Child	Parent-Child	NA	0.5
NA18505	NA18503	YRI	2.03e-65	0.996948	0.003052	Parent-Child_IBD2	Parent-Child	NA	0.5
NA19149	NA19151	YRI	2.6e-64	1	0	Parent-Child	Parent-Child	NA	0.5
NA21302	NA21301	MKK	6.54e-64	0.999896	0.000103705	Parent-Child	Parent-Child	NA	0.5
NA19796	NA19794	MXL	6.63e-64	1	6.58e-89	Parent-Child	Parent-Child	NA	0.5
NA21480	NA21479	MKK	7.89e-64	1	0	Parent-Child	Parent-Child	NA	0.5
NA12778	NA12767	CEU	1.16e-63	1	1.55e-237	Parent-Child	Parent-Child	NA	0.5
NA12878	NA12892	CEU	1.39e-63	1	1.18e-204	Parent-Child	Parent-Child	NA	0.5
NA11840	NA10854	CEU	2.31e-63	1	3.8e-138	Parent-Child	Parent-Child	NA	0.5
NA18519	NA18518	YRI	1.28e-62	1	8.28e-221	Parent-Child	Parent-Child	NA	0.5
NA21383	NA21381	MKK	1.29e-62	1	6.88e-26	Parent-Child	Parent-Child	NA	0.5
NA19381	NA19382	LWK	1.56e-62	1	3.17e-84	Parent-Child	Parent-Child	NA	0.5
NA12864	NA12873	CEU	3.36e-62	1	0	Parent-Child	Parent-Child	NA	0.5
NA12400	NA12386	CEU	4.27e-62	1	4.33e-91	Parent-Child	Parent-Child	NA	0.5
NA17976	NA18116	CHD	4.28e-62	1	1.68e-131	Parent-Child	Parent-Child	NA	0.5
NA21447	NA21439	MKK	5.18e-62	0.99833	0.00166992	Parent-Child_IBD2	Parent-Child	NA	0.5
NA18870	NA18872	YRI	1.81e-60	1	0	Parent-Child	Parent-Child	NA	0.5
NA18863	NA18862	YRI	3.88e-60	1	4.6e-171	Parent-Child	Parent-Child	NA	0.5
NA19683	NA19681	MXL	1.68e-59	1	1.56e-146	Parent-Child	Parent-Child	NA	0.5
NA18874	NA18875	YRI	3.63e-59	1	0	Parent-Child	Parent-Child	NA	0.5
NA21415	NA21363	MKK	8.49e-59	1	1.6e-82	Parent-Child	Parent-Child	NA	0.5
NA19178	NA19180	YRI	1.04e-57	1	0	Parent-Child	Parent-Child	NA	0.5
NA12760	NA12752	CEU	3.47e-57	1	1.59e-100	Parent-Child	Parent-Child	NA	0.5
NA19180	NA19179	YRI	3.15e-55	1	0	Parent-Child	Parent-Child	NA	0.5
NA12864	NA12872	CEU	8.01e-54	1	1.34e-218	Parent-Child	Parent-Child	NA	0.5
NA21404	NA21402	MKK	5.1e-51	1	0	Parent-Child	Parent-Child	NA	0.5
NA19132	NA19131	YRI	1.59e-50	1	0	Parent-Child	Parent-Child	NA	0.5
NA19787	NA19786	MXL	4.48e-50	0.999988	1.21e-05	Parent-Child	Parent-Child	NA	0.5
NA21488	NA21475	MKK	1.01e-48	0.998721	0.00127891	Parent-Child_IBD2	Parent-Child	NA	0.5
NA10856	NA11830	CEU	1.48e-45	0.999988	1.25e-05	Parent-Child	Parent-Child	NA	0.5
NA19759	NA19760	MXL	3.84e-45	0.999556	0.000443855	Parent-Child	Parent-Child	NA	0.5
NA18507	NA18506	YRI	2.15e-44	0.999992	7.82e-06	Parent-Child	Parent-Child	NA	0.5
NA19777	NA19778	MXL	1.04e-42	0.99993	6.95e-05	Parent-Child	Parent-Child	NA	0.5
NA20290	NA20289	ASW	6.66e-41	1	0	Parent-Child	Parent-Child	NA	0.5
NA12753	NA12763	CEU	1.59e-40	0.999604	0.000396314	Parent-Child	Parent-Child	NA	0.5
NA19701	NA19702	ASW	1.97e-40	1	0	Parent-Child	Parent-Child	NA	0.5
NA21384	NA21387	MKK	7.24e-40	0.999971	2.94e-05	Parent-Child	Parent-Child	NA	0.5
NA20295	NA20294	ASW	7.22e-39	0.999388	0.000612484	Parent-Child	Parent-Child	NA	0.5
NA19202	NA19201	YRI	9.49e-39	1	0	Parent-Child	Parent-Child	NA	0.5
NA20349	NA20350	ASW	9.96e-39	1	3.01e-237	Parent-Child	Parent-Child	NA	0.5
NA21384	NA21386	MKK	3.31e-38	0.999702	0.000297592	Parent-Child	Parent-Child	NA	0.5
NA21389	NA21387	MKK	3.58e-38	0.996958	0.00304158	Parent-Child_IBD2	Parent-Child	NA	0.5
NA18859	NA18860	YRI	2.89e-31	1	0	Parent-Child	Parent-Child	NA	0.5
NA21583	NA21527	MKK	2.43e-28	1	7.81e-91	Parent-Child	Parent-Child	NA	0.5
NA12707	NA12716	CEU	1.12e-26	1	2.31e-258	Parent-Child	Parent-Child	NA	0.5
NA21311	NA21314	MKK	1.43e-25	0.993441	0.00655872	Parent-Child_IBD2	Parent-Child	NA	0.5
NA19660	NA19685	MXL	1.05e-23	0.999766	0.000233849	Parent-Child	Parent-Child	NA	0.5
NA19649	NA19650	MXL	1.35e-23	0.993449	0.0065511	Parent-Child_IBD2	Parent-Child	NA	0.5
NA12341	NA12335	CEU	1.39e-19	1	6.11e-54	Parent-Child	Parent-Child	NA	0.5
NA19761	NA19763	MXL	1.52e-16	1	6.75e-34	Parent-Child	Parent-Child	NA	0.5
NA12766	NA12775	CEU	6.35e-15	0.998792	0.00120755	Parent-Child_IBD2	Parent-Child	NA	0.5
NA12336	NA12343	CEU	1.67e-06	0.999998	5.17e-227	Parent-Child	Parent-Child	NA	0.5
NA19921	NA20129	ASW	0.000702435	0.999298	0.000698548	Parent-Child	Parent-Child	NA	0.5
NA18912	NA18914	YRI	0.00108621	0.998914	8.69e-299	Parent-Child_IBD0	Parent-Child	NA	0.5
NA10863	NA12234	CEU	0.00188283	0.998117	1.36e-115	Parent-Child_IBD0	Parent-Child	NA	0.5
NA19917	NA19918	ASW	0.00255459	0.997445	0	Parent-Child_IBD0	Parent-Child	NA	0.5
NA20282	NA20279	ASW	0.00319981	0.9968	6.07437e-313	Parent-Child_IBD0	Parent-Child	NA	0.5
NA18497	NA18498	YRI	0.00435671	0.995643	3.66e-149	Parent-Child_IBD0	Parent-Child	NA	0.5
NA20282	NA20284	ASW	0.00452907	0.99524	0.000230493	Parent-Child_IBD0	Parent-Child	NA	0.5
NA12877	NA12889	CEU	0.00691004	0.99309	1.19e-243	Parent-Child_IBD0	Parent-Child	NA	0.5
NA12874	NA12865	CEU	0.0469579	0.953042	2.05e-238	Parent-Child_IBD0	Parent-Child	NA	0.5
NA20282	NA20301	ASW	0.203804	0.493567	0.302629	Full-Sibling	Full-Sibling	NA	0.5
NA20289	NA20341	ASW	0.206068	0.563994	0.229938	Full-Sibling	Full-Sibling	NA	0.5
NA19352	NA19347	LWK	0.21462	0.525196	0.260184	Full-Sibling	Full-Sibling	NA	0.5
NA17981	NA17986	CHD	0.216432	0.575912	0.207656	Full-Sibling	Full-Sibling	NA	0.5
NA19213	NA19254	YRI	0.223677	0.532312	0.244011	Full-Sibling	Full-Sibling	NA	0.5
NA21490	NA21475	MKK	0.224955	0.530076	0.244969	Full-Sibling	Full-Sibling	NA	0.5
NA21523	NA21365	MKK	0.229304	0.562476	0.20822	Full-Sibling	Full-Sibling	NA	0.5
NA21316	NA21318	MKK	0.229909	0.539638	0.230453	Full-Sibling	Full-Sibling	NA	0.5
NA20334	NA20336	ASW	0.233551	0.531198	0.235251	Full-Sibling	Full-Sibling	NA	0.5
NA21683	NA21457	MKK	0.23507	0.516144	0.248786	Full-Sibling	Full-Sibling	NA	0.5
NA21301	NA21344	MKK	0.23659	0.464121	0.299289	Full-Sibling	Full-Sibling	NA	0.5
NA21405	NA21402	MKK	0.236649	0.516167	0.247184	Full-Sibling	Full-Sibling	NA	0.5
NA21301	NA21737	MKK	0.23705	0.464331	0.298619	Full-Sibling	Full-Sibling	NA	0.5
NA19675	NA19680	MXL	0.240495	0.507479	0.252025	Full-Sibling	Full-Sibling	NA	0.5
NA19397	NA19396	LWK	0.25799	0.547689	0.19432	Full-Sibling	Full-Sibling	NA	0.5
NA19374	NA19373	LWK	0.258159	0.494959	0.246882	Full-Sibling	Full-Sibling	NA	0.5
NA19470	NA19443	LWK	0.258564	0.507093	0.234342	Full-Sibling	Full-Sibling	NA	0.5
NA19153	NA19104	YRI	0.260481	0.504954	0.234565	Full-Sibling	Full-Sibling	NA	0.5
NA21573	NA21577	MKK	0.260741	0.521262	0.217997	Full-Sibling	Full-Sibling	NA	0.5
NA21424	NA21596	MKK	0.263057	0.520218	0.216725	Full-Sibling	Full-Sibling	NA	0.5
NA19660	NA19672	MXL	0.263756	0.474784	0.261461	Full-Sibling	Full-Sibling	NA	0.5
NA20874	NA20879	GIH	0.268869	0.517024	0.214107	Full-Sibling	Full-Sibling	NA	0.5
NA19662	NA19685	MXL	0.270863	0.487402	0.241734	Full-Sibling	Full-Sibling	NA	0.5
NA19184	NA19166	YRI	0.27227	0.437124	0.290606	Full-Sibling	Full-Sibling	NA	0.5
NA21399	NA21402	MKK	0.277188	0.497862	0.22495	Full-Sibling	Full-Sibling	NA	0.5
NA21405	NA21399	MKK	0.278271	0.484343	0.237386	Full-Sibling	Full-Sibling	NA	0.5
NA21678	NA21635	MKK	0.284065	0.482131	0.233803	Full-Sibling	Full-Sibling	NA	0.5
NA21528	NA21587	MKK	0.299132	0.510592	0.190276	Full-Sibling	Full-Sibling	NA	0.5
NA07045	NA12813	CEU	0.31401	0.493866	0.192123	Full-Sibling	Full-Sibling	NA	0.5
NA20349	NA20344	ASW	0.314373	0.553423	0.132205	Full-Sibling	Full-Sibling	NA	0.5
NA19713	NA19985	ASW	0.316266	0.526756	0.156977	Full-Sibling	Full-Sibling	NA	0.5
NA21357	NA21509	MKK	0.316767	0.516744	0.166489	Full-Sibling	Full-Sibling	NA	0.5
NA21384	NA21389	MKK	0.3182	0.430348	0.251452	Full-Sibling	Full-Sibling	NA	0.5
NA21520	NA21613	MKK	0.318491	0.509482	0.172027	Full-Sibling	Full-Sibling	NA	0.5
NA19434	NA19444	LWK	0.320392	0.494688	0.18492	Full-Sibling	Full-Sibling	NA	0.5
NA19046	NA19045	LWK	0.327394	0.509587	0.163019	Full-Sibling	Full-Sibling	NA	0.5
NA21300	NA21520	MKK	0.347451	0.652549	9.63e-56	Half-Sibling	Grandparent-Grandchild	NA	0.25
NA21378	NA21493	MKK	0.374127	0.42933	0.196543	Full-Sibling	Full-Sibling	NA	0.5
NA21733	NA21723	MKK	0.376566	0.623434	0	Half-Sibling	Half-Sibling	NA	0.25
NA19238	NA18914	YRI	0.385208	0.614792	0	Second-Degree	Grandparent-Grandchild	NA	0.25
NA19686	NA19661	MXL	0.38992	0.61008	6.67e-165	Grandparent-Grandchild	Grandparent-Grandchild	NA	0.25
NA21320	NA21312	MKK	0.395062	0.588992	0.0159464	Half-Sibling_IBD2	Grandparent-Grandchild	NA	0.25
NA19677	NA19679	MXL	0.423659	0.575726	0.00061473	Second-Degree	Grandparent-Grandchild	NA	0.25
NA21295	NA21304	MKK	0.424988	0.575012	0	Second-Degree	Second-Degree	NA	0.25
NA20282	NA20302	ASW	0.430466	0.569534	0	Avuncular	Avuncular	NA	0.25
NA20907	NA20891	GIH	0.430727	0.568996	0.000277028	Second-Degree	Avuncular	NA	0.25
NA21386	NA21388	MKK	0.441253	0.558103	0.000644127	Grandparent-Grandchild	Grandparent-Grandchild	NA	0.25
NA20279	NA20284	ASW	0.442409	0.557591	0	Half-Sibling	Half-Sibling	NA	0.25
NA20301	NA20284	ASW	0.446647	0.553353	0	Avuncular	Avuncular	NA	0.25
NA21453	NA21378	MKK	0.446662	0.553338	0	Half-Sibling	Second-Degree	NA	0.25
NA21519	NA21316	MKK	0.449171	0.550829	0	Half-Sibling	Grandparent-Grandchild	NA	0.25
NA21453	NA21493	MKK	0.450428	0.549572	0	Half-Sibling	Second-Degree	NA	0.25
NA21617	NA21520	MKK	0.453527	0.52768	0.0187928	Half-Sibling_IBD2	Second-Degree	NA	0.25
NA19380	NA19382	LWK	0.453854	0.545979	0.00016654	Half-Sibling or Grandparent-Grandchild	Half-Sibling	NA	0.25
NA21312	NA21617	MKK	0.454115	0.545885	0	Avuncular	Second-Degree	NA	0.25
NA21320	NA21365	MKK	0.45537	0.54463	1.21e-303	Half-Sibling	Half-Sibling	NA	0.25
NA19240	NA18913	YRI	0.462742	0.537258	0	Half-Sibling	Half-Sibling	NA	0.25
NA20363	NA20347	ASW	0.463516	0.535968	0.000515659	Half-Sibling	Half-Sibling	NA	0.25
NA21300	NA21617	MKK	0.464238	0.535762	2.66e-285	Half-Sibling	Half-Sibling	NA	0.25
NA21301	NA21366	MKK	0.464555	0.534647	0.000798094	Avuncular	Avuncular	NA	0.25
NA21477	NA21488	MKK	0.466379	0.533428	0.000192797	Grandparent-Grandchild	Grandparent-Grandchild	NA	0.25
NA20301	NA20279	ASW	0.475607	0.524393	2.29e-270	Avuncular	Avuncular	NA	0.25
NA21302	NA21344	MKK	0.475666	0.524334	0	Avuncular	Avuncular	NA	0.25
NA21302	NA21737	MKK	0.475997	0.524003	0	Avuncular	Avuncular	NA	0.25
NA21320	NA21311	MKK	0.478782	0.520461	0.000757035	Half-Sibling	Grandparent-Grandchild	NA	0.25
NA20335	NA20336	ASW	0.47906	0.52094	4.4e-300	Avuncular	Avuncular	NA	0.25
NA19685	NA19672	MXL	0.479106	0.520894	3.07803e-321	Avuncular	Avuncular	NA	0.25
NA21686	NA21520	MKK	0.48426	0.51574	0	Half-Sibling	Avuncular	NA	0.25
NA19215	NA19254	YRI	0.484533	0.515467	0	Second-Degree	Second-Degree	NA	0.25
NA19662	NA19672	MXL	0.485459	0.514541	1.22e-196	Avuncular	Avuncular	NA	0.25
NA21391	NA21421	MKK	0.485895	0.514105	2.08e-162	Half-Sibling	Half-Sibling	NA	0.25
NA19186	NA19166	YRI	0.486073	0.513927	0	Avuncular	Avuncular	NA	0.25
NA20337	NA20334	ASW	0.486833	0.513167	5.21e-262	Avuncular	Avuncular	NA	0.25
NA21313	NA21314	MKK	0.490975	0.509025	0	Grandparent-Grandchild	Grandparent-Grandchild	NA	0.25
NA21414	NA21352	MKK	0.491087	0.508913	0	Avuncular	Second-Degree	NA	0.25
NA21615	NA21512	MKK	0.493857	0.506143	1.04e-288	Second-Degree	Second-Degree	NA	0.25
NA19027	NA19311	LWK	0.494241	0.505759	0	Second-Degree	Second-Degree	NA	0.25
NA21435	NA21825	MKK	0.494961	0.505039	2.31e-28	Second-Degree	Half-Sibling	NA	0.25
NA21317	NA21318	MKK	0.49721	0.501072	0.00171815	Avuncular_IBD2	Avuncular	NA	0.25
NA21408	NA21450	MKK	0.497562	0.502438	7.61e-234	Half-Sibling	Second-Degree	NA	0.25
NA19664	NA19672	MXL	0.49798	0.50202	0	Avuncular	Avuncular	NA	0.25
NA21719	NA21620	MKK	0.504314	0.495686	1.11e-185	Second-Degree	Second-Degree	NA	0.25
NA21599	NA21521	MKK	0.50515	0.49485	1.37e-182	Half-Sibling	Second-Degree	NA	0.25
NA19677	NA19680	MXL	0.506782	0.493218	1.45e-188	Avuncular	Avuncular	NA	0.25
NA21617	NA21370	MKK	0.508272	0.491728	0	Avuncular	Second-Degree	NA	0.25
NA21488	NA21485	MKK	0.508495	0.490753	0.000752403	Avuncular	Second-Degree	NA	0.25
NA21405	NA21401	MKK	0.510398	0.489602	4.03e-222	Avuncular	Avuncular	NA	0.25
NA21401	NA21402	MKK	0.514571	0.485429	0	Avuncular	Avuncular	NA	0.25
NA21378	NA21448	MKK	0.516334	0.483666	0	Half-Sibling	Grandparent-Grandchild	NA	0.25
NA21414	NA21351	MKK	0.517129	0.482871	0	Avuncular	Second-Degree	NA	0.25
NA21453	NA21448	MKK	0.517466	0.481509	0.00102526	Half-Sibling_IBD2	Half-Sibling	NA	0.25
NA21494	NA21370	MKK	0.517805	0.482195	5.48e-141	Half-Sibling	Half-Sibling	NA	0.25
NA20343	NA20332	ASW	0.518768	0.481232	7.66e-204	Second-Degree	Second-Degree	NA	0.25
NA19154	NA19104	YRI	0.520316	0.479684	3.4e-44	Avuncular	Avuncular	NA	0.25
NA18150	NA17980	CHD	0.524596	0.475404	0	Second-Degree	Second-Degree	NA	0.25
NA21596	NA21425	MKK	0.526839	0.473161	0	Avuncular	Avuncular	NA	0.25
NA21308	NA21517	MKK	0.527479	0.472521	6.21e-181	Half-Sibling	Half-Sibling	NA	0.25
NA07045	NA12801	CEU	0.527608	0.472392	0	Avuncular	Avuncular	NA	0.25
NA19686	NA19662	MXL	0.529788	0.469717	0.00049512	Avuncular	Avuncular	NA	0.25
NA21634	NA21435	MKK	0.531174	0.468826	0	Half-Sibling	Second-Degree	NA	0.25
NA21494	NA21682	MKK	0.531837	0.468163	0	Half-Sibling	Half-Sibling	NA	0.25
NA21617	NA21613	MKK	0.531888	0.463181	0.00493102	Half-Sibling_IBD2	Second-Degree	NA	0.25
NA21678	NA21636	MKK	0.53256	0.46744	8.35e-257	Avuncular	Avuncular	NA	0.25
NA21682	NA21370	MKK	0.533732	0.466268	0	Half-Sibling	Half-Sibling	NA	0.25
NA21421	NA21485	MKK	0.535684	0.463522	0.000794207	Half-Sibling	Second-Degree	NA	0.25
NA21312	NA21370	MKK	0.537721	0.462279	4.82e-258	Half-Sibling	Second-Degree	NA	0.25
NA19334	NA19313	LWK	0.537767	0.460838	0.00139506	Second-Degree_IBD2	Second-Degree	NA	0.25
NA21405	NA21404	MKK	0.537931	0.460637	0.00143222	Avuncular_IBD2	Avuncular	NA	0.25
NA21522	NA21587	MKK	0.53843	0.46157	0	Half-Sibling	Half-Sibling	NA	0.25
NA21312	NA21311	MKK	0.540298	0.459468	0.000234136	Half-Sibling	Half-Sibling	NA	0.25
NA21635	NA21619	MKK	0.54262	0.45738	0	Second-Degree	Half-Sibling	NA	0.25
NA21382	NA21387	MKK	0.542666	0.457334	0	Second-Degree	Avuncular	NA	0.25
NA21404	NA21399	MKK	0.54734	0.45266	0	Avuncular	Avuncular	NA	0.25
NA21379	NA21308	MKK	0.547993	0.451868	0.000139123	Second-Degree	Avuncular	NA	0.25
NA20359	NA20363	ASW	0.55116	0.44884	0	Second-Degree	Avuncular	NA	0.25
NA21523	NA21366	MKK	0.552311	0.447689	0	Avuncular	Avuncular	NA	0.25
NA21477	NA21490	MKK	0.552317	0.447683	0	Avuncular	Avuncular	NA	0.25
NA21477	NA21489	MKK	0.553487	0.446513	0	Grandparent-Grandchild	Grandparent-Grandchild	NA	0.25
NA21519	NA21318	MKK	0.556207	0.442299	0.00149373	Half-Sibling_IBD2	Grandparent-Grandchild	NA	0.25
NA21583	NA21352	MKK	0.561294	0.438706	0	Second-Degree	Second-Degree	NA	0.25
NA21448	NA21493	MKK	0.56257	0.43743	0	Half-Sibling	Grandparent-Grandchild	NA	0.25
NA21634	NA21647	MKK	0.563369	0.436565	6.62e-05	Half-Sibling	Second-Degree	NA	0.25
NA20290	NA20341	ASW	0.565191	0.434809	0	Avuncular	Avuncular	NA	0.25
NA21453	NA21450	MKK	0.565703	0.434297	6.63e-204	Half-Sibling	Avuncular	NA	0.25
NA21716	NA21741	MKK	0.566508	0.433492	0	Second-Degree	Avuncular	NA	0.25
NA19443	NA19469	LWK	0.568208	0.430307	0.00148519	Avuncular_IBD2	Avuncular	NA	0.25
NA21386	NA21389	MKK	0.569241	0.430462	0.000296763	Avuncular	Avuncular	NA	0.25
NA19192	NA19130	YRI	0.569865	0.430135	7.01e-89	Second-Degree	Avuncular	NA	0.25
NA21300	NA21613	MKK	0.572279	0.427721	0	Half-Sibling	Grandparent-Grandchild	NA	0.25
NA19664	NA19660	MXL	0.573575	0.426425	6.94e-195	Avuncular	Avuncular	NA	0.25
NA21423	NA21447	MKK	0.57571	0.42429	3.61e-206	Half-Sibling	Avuncular	NA	0.25
NA21386	NA21387	MKK	0.57586	0.42414	0	Grandparent-Grandchild	Grandparent-Grandchild	NA	0.25
NA21686	NA21613	MKK	0.577628	0.422372	0	Half-Sibling	Avuncular	NA	0.25
NA21479	NA21685	MKK	0.578998	0.421002	1.28e-217	Second-Degree	Half-Sibling	NA	0.25
NA21616	NA21307	MKK	0.579119	0.420881	0	Second-Degree	Avuncular	NA	0.25
NA06997	NA12813	CEU	0.580711	0.419289	1.62e-243	Avuncular	Avuncular	NA	0.25
NA21488	NA21478	MKK	0.581184	0.418816	0	Avuncular	Second-Degree	NA	0.25
NA21528	NA21522	MKK	0.583538	0.416462	6.57e-16	Half-Sibling	Half-Sibling	NA	0.25
NA21494	NA21378	MKK	0.586398	0.413602	0	Avuncular	Avuncular	NA	0.25
NA21525	NA21365	MKK	0.589739	0.410261	0	Avuncular	Avuncular	NA	0.25
NA21362	NA21438	MKK	0.589925	0.396156	0.013919	Avuncular_IBD2	Half-Sibling	NA	0.25
NA18863	NA19105	YRI	0.602477	0.397523	1.51e-289	Grandparent-Grandchild	Grandparent-Grandchild	NA	0.25
NA19983	NA19985	ASW	0.606092	0.393908	0	Avuncular	Avuncular	NA	0.25
NA19713	NA19714	ASW	0.611274	0.388726	3.96e-159	Avuncular	Avuncular	NA	0.25
NA21678	NA21619	MKK	0.612232	0.387768	0	Second-Degree	Half-Sibling	NA	0.25
NA21320	NA21523	MKK	0.613205	0.386795	0	Half-Sibling	Half-Sibling	NA	0.25
NA19686	NA19660	MXL	0.615257	0.384743	1.21e-225	Grandparent-Grandchild	Grandparent-Grandchild	NA	0.25
NA20344	NA20350	ASW	0.626638	0.373362	0	Avuncular	Avuncular	NA	0.25
NA19677	NA19678	MXL	0.638666	0.361334	1.48e-288	Grandparent-Grandchild	Grandparent-Grandchild	NA	0.25
NA21367	NA21314	MKK	0.645656	0.354344	0	Half-Sibling	Half-Sibling	NA	0.25
NA21378	NA21455	MKK	0.647214	0.352786	0	Half-Avuncular	NA	NA	0.125
NA20349	NA20345	ASW	0.647567	0.352433	0	Avuncular	Avuncular	NA	0.25
NA21513	NA21520	MKK	0.65179	0.34821	0	Third-Degree	NA	NA	0.125
NA21435	NA21647	MKK	0.652986	0.347014	0	Half-Sibling	Second-Degree	NA	0.25
NA21597	NA21318	MKK	0.653276	0.346562	0.000161946	Third-Degree	NA	NA	0.125
NA21352	NA21351	MKK	0.655388	0.344612	0	First-Cousins	NA	NA	0.125
NA21597	NA21316	MKK	0.658361	0.341374	0.000265127	Third-Degree	NA	NA	0.125
NA21678	NA21318	MKK	0.661096	0.338551	0.000353158	Third-Degree	NA	NA	0.125
NA19240	NA18914	YRI	0.66255	0.33745	0	Half-Avuncular	NA	Half-Avuncular	0.125
NA19380	NA19381	LWK	0.666796	0.333147	5.68e-05	Half-Avuncular	NA	NA	0.125
NA21391	NA21485	MKK	0.668708	0.331292	0	Half-Avuncular	NA	NA	0.125
NA21513	NA21686	MKK	0.675013	0.324789	0.000197212	Third-Degree	NA	NA	0.125
NA19178	NA19200	YRI	0.687271	0.312729	0	Third-Degree	NA	Third-Degree	0.125
NA21423	NA21314	MKK	0.692513	0.307487	0	Third-Degree	NA	NA	0.125
NA21615	NA21514	MKK	0.693126	0.306874	0	Third-Degree	NA	NA	0.125
NA21420	NA21524	MKK	0.696217	0.303647	0.000136083	Third-Degree	Second-Degree	NA	0.125-0.25
NA19359	NA19309	LWK	0.702356	0.297205	0.00043999	Third-Degree	NA	NA	0.125
NA21686	NA21614	MKK	0.704644	0.295356	0	Third-Degree	NA	NA	0.125
NA20349	NA20351	ASW	0.705391	0.294609	0	Third-Degree	NA	NA	0.125
NA21490	NA21478	MKK	0.709098	0.290902	0	First-Cousins	NA	NA	0.125
NA21614	NA21520	MKK	0.709801	0.290199	0	Third-Degree	NA	NA	0.125
NA21473	NA21363	MKK	0.712396	0.286951	0.000653181	Third-Degree	NA	NA	0.125
NA21635	NA21318	MKK	0.713705	0.286295	0	Third-Degree	NA	NA	0.125
NA21313	NA21617	MKK	0.713901	0.286099	3.29e-265	Great-Avuncular	NA	NA	0.125
NA21455	NA21448	MKK	0.714762	0.285238	0	Half-Avuncular	NA	NA	0.125
NA21678	NA21316	MKK	0.715267	0.284519	0.000214138	Third-Degree	NA	NA	0.125
NA21576	NA21509	MKK	0.716177	0.283823	0	Third-Degree	Grandparent-Grandchild	NA	0.125-0.25
NA20907	NA20900	GIH	0.71887	0.2807	0.000429767	Third-Degree	NA	NA	0.125
NA21682	NA21587	MKK	0.721353	0.278647	0	Half-Avuncular	NA	NA	0.125
NA21528	NA21370	MKK	0.721563	0.278437	8.48e-13	Half-Avuncular	NA	NA	0.125
NA21686	NA21473	MKK	0.723713	0.276287	0	Third-Degree	NA	NA	0.125
NA20284	NA20302	ASW	0.723778	0.276222	0	First-Cousins	NA	First-Cousins	0.125
NA21513	NA21614	MKK	0.72474	0.27526	0	Third-Degree	NA	NA	0.125
NA21608	NA21512	MKK	0.724909	0.275091	0	Third-Degree	NA	NA	0.125
NA21488	NA21487	MKK	0.725963	0.274037	0	Great-Avuncular	NA	NA	0.125
NA21313	NA21320	MKK	0.726434	0.273566	0	Half-Avuncular	NA	NA	0.125
NA21391	NA21438	MKK	0.727343	0.269884	0.00277343	Half-Avuncular_IBD2	NA	NA	0.125
NA21519	NA21635	MKK	0.727826	0.272174	0	Third-Degree	Grandparent-Grandchild	NA	0.125-0.25
NA21423	NA21439	MKK	0.728593	0.271407	0	Half-Avuncular	NA	NA	0.125
NA21478	NA21475	MKK	0.728895	0.270479	0.000625762	First-Cousins	NA	NA	0.125
NA21678	NA21519	MKK	0.729407	0.270593	6.63e-143	Third-Degree	Second-Degree	NA	0.125
NA19384	NA19025	LWK	0.729522	0.270478	0	Third-Degree	NA	NA	0.125
NA21740	NA21479	MKK	0.729777	0.270223	0	Third-Degree	NA	NA	0.125
NA21414	NA21682	MKK	0.731488	0.268512	0	Third-Degree	NA	NA	0.125
NA21513	NA21613	MKK	0.733884	0.266116	0	Third-Degree	NA	NA	0.125
NA21356	NA21599	MKK	0.734896	0.265017	8.7e-05	Third-Degree	NA	NA	0.125
NA21382	NA21389	MKK	0.735033	0.257698	0.00726903	Third-Degree_IBD2	NA	NA	0.125
NA21379	NA21309	MKK	0.735068	0.264932	0	Third-Degree	NA	NA	0.125
NA21391	NA21488	MKK	0.735348	0.264652	0	Great-Avuncular	NA	NA	0.125
NA21650	NA21526	MKK	0.735868	0.263108	0.00102388	Third-Degree_IBD2	NA	NA	0.125
NA21587	NA21370	MKK	0.736097	0.263903	1.44e-19	Half-Avuncular	NA	NA	0.125
NA21520	NA21648	MKK	0.736636	0.263364	0	Half-Avuncular	NA	NA	0.125
NA21447	NA21425	MKK	0.737883	0.262117	0	Half-Avuncular	NA	NA	0.125
NA21576	NA21357	MKK	0.737908	0.262092	0	Third-Degree	Grandparent-Grandchild	NA	0.125-0.25
NA21312	NA21520	MKK	0.741047	0.258953	8.41e-263	Half-Avuncular	NA	NA	0.125
NA20346	NA20343	ASW	0.74197	0.25803	5.76e-13	Unknown	NA	Third-Degree	NA
NA21740	NA21578	MKK	0.742461	0.257539	0	Third-Degree	NA	NA	0.125
NA21635	NA21316	MKK	0.742469	0.257531	0	Third-Degree	NA	NA	0.125
NA21417	NA21596	MKK	0.743252	0.253843	0.00290501	Third-Degree_IBD2	NA	NA	0.125
NA21614	NA21363	MKK	0.743914	0.256086	3.72e-218	Third-Degree	NA	NA	0.125
NA21608	NA21514	MKK	0.74627	0.244964	0.00876592	Third-Degree_IBD2	NA	NA	0.125
NA19046	NA19022	LWK	0.746985	0.253015	5.02e-57	Third-Degree	NA	NA	0.125
NA21313	NA21311	MKK	0.747	0.253	0	Half-Avuncular	NA	NA	0.125
NA21494	NA21587	MKK	0.74872	0.25128	0	Half-Avuncular	NA	NA	0.125
NA21488	NA21438	MKK	0.7491	0.2509	0	Great-Avuncular	NA	NA	0.125
NA21478	NA21631	MKK	0.75002	0.24998	0	Third-Degree	NA	NA	0.125
NA20335	NA20337	ASW	0.751048	0.248952	0	First-Cousins	NA	First-Cousins	0.125
NA21440	NA21420	MKK	0.751091	0.248909	0	Third-Degree	NA	NA	0.125
NA21473	NA21351	MKK	0.751987	0.248013	0	Third-Degree	NA	NA	0.125
NA21616	NA21309	MKK	0.753159	0.246841	1.42e-288	Third-Degree	NA	NA	0.125
NA21648	NA21613	MKK	0.75556	0.243404	0.00103603	Third-Degree_IBD2	NA	NA	0.125
NA21614	NA21351	MKK	0.75572	0.24428	0	Third-Degree	NA	NA	0.125
NA21363	NA21351	MKK	0.756693	0.243307	1.68e-295	Third-Degree	NA	NA	0.125
NA21309	NA21517	MKK	0.757518	0.242482	0	Half-Avuncular	NA	NA	0.125
NA21526	NA21385	MKK	0.757948	0.241875	0.000177321	Third-Degree	NA	NA	0.125
NA21521	NA21601	MKK	0.758861	0.240101	0.00103823	Half-Avuncular_IBD2	NA	NA	0.125
NA20347	NA20364	ASW	0.759322	0.240678	0	Unknown	NA	Half-Avuncular	NA
NA21636	NA21619	MKK	0.759337	0.240663	0	Third-Degree	NA	NA	0.125
NA21528	NA21494	MKK	0.760118	0.239882	0	Half-Avuncular	NA	NA	0.125
NA21313	NA21370	MKK	0.760709	0.239291	1.04e-245	Half-Avuncular	NA	NA	0.125
NA21509	NA21523	MKK	0.762036	0.23775	0.000214384	Third-Degree	NA	NA	0.125
NA21519	NA21317	MKK	0.76358	0.23642	0	Half-Avuncular	NA	NA	0.125
NA21490	NA21485	MKK	0.763605	0.236395	0	First-Cousins	NA	NA	0.125
NA06997	NA12801	CEU	0.763735	0.236265	0	First-Cousins	NA	First-Cousins	0.125
NA21362	NA21587	MKK	0.763896	0.236104	0	Third-Degree	NA	NA	0.125
NA21356	NA21521	MKK	0.765763	0.234237	8.77e-102	Third-Degree	NA	NA	0.125
NA21519	NA21597	MKK	0.766089	0.233911	1.41e-209	Third-Degree	NA	NA	0.125
NA21423	NA21450	MKK	0.768051	0.231949	0	Third-Degree	NA	NA	0.125
NA19657	NA19786	MXL	0.768376	0.231624	9.01e-115	Third-Degree	NA	NA	0.125
NA21435	NA21636	MKK	0.769249	0.225289	0.00546243	Third-Degree_IBD2	NA	NA	0.125
NA20333	NA20343	ASW	0.769525	0.230475	0	Third-Degree	NA	Third-Degree	0.125
NA21509	NA21365	MKK	0.770328	0.229214	0.000458576	Third-Degree	NA	NA	0.125
NA20279	NA20302	ASW	0.770915	0.229085	2.92e-16	First-Cousins	NA	First-Cousins	0.125
NA21312	NA21613	MKK	0.773425	0.226575	0	Half-Avuncular	NA	NA	0.125
NA21423	NA21320	MKK	0.773708	0.226292	0	Fourth-Degree	NA	NA	0.0625
NA21455	NA21450	MKK	0.775913	0.221117	0.0029702	Half-Avuncular_IBD2	NA	NA	0.125
NA19686	NA19672	MXL	0.776649	0.223351	7.97e-248	Unknown	NA	NA	NA
NA21717	NA21300	MKK	0.777125	0.222875	0	Third-Degree	NA	NA	0.125
NA21384	NA21382	MKK	0.777461	0.218536	0.00400314	Third-Degree_IBD2	NA	NA	0.125
NA21455	NA21493	MKK	0.778423	0.221577	0	Half-Avuncular	NA	NA	0.125
NA19022	NA19045	LWK	0.778464	0.221536	0	Third-Degree	NA	NA	0.125
NA21363	NA21613	MKK	0.778523	0.218535	0.00294215	Third-Degree_IBD2	NA	NA	0.125
NA21473	NA21613	MKK	0.778592	0.221408	0	Third-Degree	NA	NA	0.125
NA20363	NA20360	ASW	0.779302	0.220698	0	Third-Degree	NA	First-Cousins	0.125
NA21453	NA21494	MKK	0.780076	0.219924	0	Half-Avuncular	NA	NA	0.125
NA21357	NA21365	MKK	0.78028	0.21954	0.000179428	Third-Degree	NA	NA	0.125
NA21302	NA21366	MKK	0.781203	0.218505	0.000292687	First-Cousins	NA	NA	0.125
NA21575	NA21517	MKK	0.781226	0.218774	0	Third-Degree	NA	NA	0.125
NA19194	NA19130	YRI	0.781517	0.218483	0	Third-Degree	NA	First-Cousins	0.125
NA21423	NA21312	MKK	0.781945	0.218055	2.61e-64	Fourth-Degree	NA	NA	0.0625
NA21303	NA21352	MKK	0.782818	0.217182	0	Fourth-Degree	NA	NA	0.0625
NA21528	NA21362	MKK	0.783019	0.216981	0	Third-Degree	NA	NA	0.125
NA21473	NA21520	MKK	0.783355	0.216645	0	Third-Degree	NA	NA	0.125
NA21485	NA21475	MKK	0.78365	0.21635	0	First-Cousins	NA	NA	0.125
NA21435	NA21648	MKK	0.78453	0.21547	0	Half-Avuncular	NA	NA	0.125
NA21528	NA21682	MKK	0.785954	0.214046	0	Half-Avuncular	NA	NA	0.125
NA21423	NA21408	MKK	0.786201	0.212607	0.00119268	Third-Degree_IBD2	NA	NA	0.125
NA21300	NA21312	MKK	0.786763	0.213237	0	Half-Avuncular	NA	NA	0.125
NA21520	NA21370	MKK	0.787168	0.212832	4.25e-82	Half-Avuncular	NA	NA	0.125
NA21519	NA21420	MKK	0.787922	0.212078	0	Fourth-Degree	NA	NA	0.0625
NA21613	NA21370	MKK	0.789551	0.210449	0	Half-Avuncular	NA	NA	0.125
NA21352	NA21527	MKK	0.789939	0.208946	0.00111527	Third-Degree_IBD2	NA	NA	0.125
NA21414	NA21303	MKK	0.790222	0.209659	0.000118624	Third-Degree	NA	NA	0.125
NA21320	NA21366	MKK	0.790345	0.209655	8.14e-219	Half-Avuncular	NA	NA	0.125
NA21313	NA21438	MKK	0.791472	0.208528	1.67e-251	Great-Avuncular	NA	NA	0.125
NA19664	NA19685	MXL	0.791554	0.208446	9.09268e-314	First-Cousins	NA	First-Cousins	0.125
NA21733	NA21523	MKK	0.79215	0.20785	0	Third-Degree	NA	NA	0.125
NA21678	NA21597	MKK	0.79351	0.20649	0	Third-Degree	NA	NA	0.125
NA21400	NA21509	MKK	0.795037	0.204963	0	Third-Degree	NA	NA	0.125
NA21435	NA21365	MKK	0.797499	0.202501	0	Fourth-Degree	NA	NA	0.0625
NA21378	NA21367	MKK	0.797584	0.202416	2.3e-182	Third-Degree	NA	NA	0.125
NA21314	NA21622	MKK	0.797884	0.202116	0	Third-Degree	NA	NA	0.125
NA21480	NA21685	MKK	0.798662	0.201338	0	Third-Degree	NA	NA	0.125
NA21303	NA21351	MKK	0.798805	0.200773	0.000421456	Fourth-Degree	NA	NA	0.0625
NA21520	NA21351	MKK	0.799839	0.200161	0	Third-Degree	NA	NA	0.125
NA19180	NA19200	YRI	0.800078	0.199922	0	Unknown	NA	Third-Degree	NA
NA20359	NA20364	ASW	0.800359	0.199641	0	Unknown	NA	Great-Avuncular	NA
NA21367	NA21493	MKK	0.800621	0.199379	0	Third-Degree	NA	NA	0.125
NA19178	NA19202	YRI	0.800972	0.199028	0	Third-Degree	NA	Third-Degree	0.125
NA21420	NA21318	MKK	0.80173	0.19827	0	Fourth-Degree	NA	NA	0.0625
NA21519	NA21620	MKK	0.802813	0.197187	0	Unknown	NA	NA	NA
NA21435	NA21333	MKK	0.804761	0.195239	0	Unknown	NA	NA	NA
NA21614	NA21473	MKK	0.804934	0.195066	0	Third-Degree	NA	NA	0.125
NA21513	NA21363	MKK	0.805733	0.194267	5.79e-285	Third-Degree	NA	NA	0.125
NA21417	NA21304	MKK	0.806556	0.193444	0	Unknown	NA	NA	NA
NA20359	NA20347	ASW	0.806828	0.193172	0	Unknown	NA	Fourth-Degree	NA
NA21513	NA21473	MKK	0.807426	0.192574	0	Third-Degree	NA	NA	0.125
NA21479	NA21693	MKK	0.807705	0.192295	0	Unknown	NA	NA	NA
NA21421	NA21487	MKK	0.807865	0.192135	0	Half-Avuncular	NA	NA	0.125
NA21686	NA21351	MKK	0.808768	0.191232	0	Third-Degree	NA	NA	0.125
NA21634	NA21648	MKK	0.809083	0.190917	0	Half-Avuncular	NA	NA	0.125
NA20340	NA20349	ASW	0.809811	0.190189	0	Unknown	NA	Fourth-Degree	NA
NA21647	NA21636	MKK	0.809952	0.190048	0	Half-Avuncular	NA	NA	0.125
NA21357	NA21523	MKK	0.810068	0.189932	0	Third-Degree	NA	NA	0.125
NA21367	NA21311	MKK	0.810454	0.189546	4.33e-62	Half-Avuncular	NA	NA	0.125
NA21391	NA21487	MKK	0.810479	0.189294	0.000226972	Half-First-Cousins	NA	NA	0.0625
NA21401	NA21404	MKK	0.810483	0.189517	0	First-Cousins	NA	NA	0.125
NA21597	NA21635	MKK	0.8107	0.1893	0	Third-Degree	NA	NA	0.125
NA21434	NA21341	MKK	0.811687	0.188313	0	Unknown	NA	NA	NA
NA21420	NA21316	MKK	0.811722	0.188278	0	Fourth-Degree	NA	NA	0.0625
NA21741	NA21718	MKK	0.812465	0.187535	0	Third-Degree	NA	NA	0.125
NA21614	NA21448	MKK	0.813465	0.186535	0	Unknown	NA	NA	NA
NA21303	NA21587	MKK	0.813596	0.186404	0	Unknown	NA	NA	NA
NA19657	NA19787	MXL	0.814035	0.170599	0.0153662	Unknown_IBD2	NA	NA	NA
NA21383	NA21387	MKK	0.814401	0.183799	0.00179978	Third-Degree_IBD2	NA	NA	0.125
NA19665	NA19672	MXL	0.814403	0.185597	1.04e-288	Great-Avuncular	NA	NA	0.125
NA21448	NA21301	MKK	0.816004	0.183996	0	Unknown	NA	NA	NA
NA20290	NA20333	ASW	0.817554	0.182446	0	Unknown	NA	Third-Degree	NA
NA19430	NA19037	LWK	0.818292	0.181708	0	Unknown	NA	NA	NA
NA21114	NA21134	GIH	0.818789	0.181211	9.47e-197	Unknown	NA	NA	NA
NA21320	NA21597	MKK	0.818958	0.181042	0	Unknown	NA	NA	NA
NA21682	NA21352	MKK	0.819288	0.180712	0	Unknown	NA	NA	NA
NA19983	NA19714	ASW	0.819348	0.180652	0	First-Cousins	NA	First-Cousins	0.125
NA21400	NA21357	MKK	0.820642	0.179358	0	Third-Degree	NA	NA	0.125
NA21513	NA21303	MKK	0.821207	0.178793	0	Unknown	NA	NA	NA
NA19452	NA19451	LWK	0.821452	0.178548	9.91e-109	Unknown	NA	NA	NA
NA19664	NA19662	MXL	0.822228	0.177772	4.77e-217	First-Cousins	NA	First-Cousins	0.125
NA21634	NA21333	MKK	0.823129	0.176871	0	Unknown	NA	NA	NA
NA21447	NA21408	MKK	0.823183	0.176817	0	Third-Degree	NA	NA	0.125
NA21473	NA21648	MKK	0.823682	0.171191	0.00512621	Fourth-Degree_IBD2	NA	NA	0.0625
NA21362	NA21439	MKK	0.825904	0.174096	0	First-Cousins	NA	NA	0.125
NA21300	NA21693	MKK	0.826078	0.173922	0	Unknown	NA	NA	NA
NA21438	NA21485	MKK	0.827158	0.1721	0.000741892	Half-Avuncular	NA	NA	0.125
NA21523	NA21597	MKK	0.827471	0.172529	0	Unknown	NA	NA	NA
NA20297	NA20281	ASW	0.827855	0.172145	0	Unknown	NA	Fourth-Degree	NA
NA21650	NA21303	MKK	0.8285	0.1715	0	Unknown	NA	NA	NA
NA21686	NA21514	MKK	0.82853	0.17147	0	Fourth-Degree	NA	NA	0.0625
NA21650	NA21385	MKK	0.828568	0.171432	1.21e-105	Unknown	NA	NA	NA
NA20344	NA20351	ASW	0.828739	0.171261	0	Unknown	NA	NA	NA
NA20340	NA20344	ASW	0.830055	0.169945	1.43e-210	Unknown	NA	Third-Degree	NA
NA21300	NA21370	MKK	0.830272	0.169728	0	Great-Avuncular	NA	NA	0.125
NA19192	NA19132	YRI	0.830932	0.169068	0	Unknown	NA	Great-Avuncular	NA
NA21723	NA21418	MKK	0.832058	0.167942	1.43e-75	Unknown	NA	NA	NA
NA21356	NA21359	MKK	0.832796	0.167204	0	Unknown	NA	NA	NA
NA21425	NA21314	MKK	0.833213	0.166787	6.53e-66	Fourth-Degree	NA	NA	0.0625
NA21614	NA21303	MKK	0.833255	0.166745	2.08e-29	Unknown	NA	NA	NA
NA21339	NA21647	MKK	0.83382	0.16618	0	Unknown	NA	NA	NA
NA19376	NA19347	LWK	0.83517	0.16483	0	Unknown	NA	NA	NA
NA21650	NA21587	MKK	0.835621	0.164379	0	Unknown	NA	NA	NA
NA21417	NA21424	MKK	0.836678	0.159069	0.00425304	Third-Degree_IBD2	NA	NA	0.125
NA21686	NA21303	MKK	0.836923	0.163077	0	Unknown	NA	NA	NA
NA19665	NA19660	MXL	0.837119	0.162881	2.49e-241	Great-Avuncular	NA	Great-Avuncular	0.125
NA21520	NA21363	MKK	0.838397	0.161603	0	Third-Degree	NA	NA	0.125
NA21400	NA21523	MKK	0.839107	0.160893	0	Fourth-Degree	NA	NA	0.0625
NA21614	NA21514	MKK	0.839149	0.160851	1.74e-128	Third-Degree	NA	NA	0.125
NA21423	NA21622	MKK	0.839779	0.160221	0	Fourth-Degree	NA	NA	0.0625
NA21613	NA21351	MKK	0.840354	0.159646	0	Third-Degree	NA	NA	0.125
NA19375	NA19045	LWK	0.840409	0.159591	6.99e-109	Unknown	NA	NA	NA
NA21320	NA21525	MKK	0.84044	0.15956	0	Half-Avuncular	NA	NA	0.125
NA21513	NA21648	MKK	0.840631	0.159369	0	Fourth-Degree	NA	NA	0.0625
NA21454	NA21362	MKK	0.842503	0.157497	0	Unknown	NA	NA	NA
NA19046	NA19375	LWK	0.84307	0.15693	1.91e-85	Unknown	NA	NA	NA
NA21512	NA21304	MKK	0.843076	0.156924	0	Unknown	NA	NA	NA
NA21494	NA21448	MKK	0.843383	0.156617	0	Half-Avuncular	NA	NA	0.125
NA21447	NA21450	MKK	0.843667	0.156333	0	Third-Degree	NA	NA	0.125
NA21385	NA21527	MKK	0.844136	0.155864	2.57e-207	Fourth-Degree	NA	NA	0.0625
NA21614	NA21378	MKK	0.844619	0.155381	4.84e-75	Unknown	NA	NA	NA
NA21525	NA21509	MKK	0.844942	0.155058	0	Fourth-Degree	NA	NA	0.0625
NA19360	NA19432	LWK	0.845891	0.154109	0	Unknown	NA	NA	NA
NA20360	NA20347	ASW	0.847586	0.152414	0	Unknown	NA	Fourth-Degree	NA
NA21480	NA21740	MKK	0.847843	0.152157	0	Unknown	NA	NA	NA
NA21634	NA21339	MKK	0.847911	0.149955	0.0021347	Unknown_IBD2	NA	NA	NA
NA21425	NA21450	MKK	0.848047	0.151953	1.2e-36	Fourth-Degree	NA	NA	0.0625
NA21478	NA21485	MKK	0.848108	0.151892	3.03e-260	First-Cousins	NA	NA	0.125
NA21825	NA21493	MKK	0.848476	0.151524	0	Unknown	NA	NA	NA
NA21513	NA21351	MKK	0.848721	0.151279	0	Third-Degree	NA	NA	0.125
NA21520	NA21514	MKK	0.849234	0.150766	0	Fourth-Degree	NA	NA	0.0625
NA21387	NA21298	MKK	0.849242	0.150758	8.16e-306	Unknown	NA	NA	NA
NA21686	NA21363	MKK	0.849282	0.150718	0	Third-Degree	NA	NA	0.125
NA21391	NA21417	MKK	0.849521	0.150479	0	Unknown	NA	NA	NA
NA21613	NA21457	MKK	0.849871	0.150129	6.12e-81	Unknown	NA	NA	NA
NA21716	NA21360	MKK	0.85033	0.14967	0	Unknown	NA	NA	NA
NA21717	NA21512	MKK	0.850676	0.149001	0.000323383	Unknown	NA	NA	NA
NA21509	NA21597	MKK	0.851548	0.148452	0	Unknown	NA	NA	NA
NA21438	NA21475	MKK	0.851641	0.148359	0	First-Cousins-Once-Removed	NA	NA	0.0625
NA21435	NA21339	MKK	0.851663	0.148337	6.62e-144	Unknown	NA	NA	NA
NA21368	NA21364	MKK	0.851742	0.148258	0	Unknown	NA	NA	NA
NA21339	NA21596	MKK	0.851753	0.148247	0	Unknown	NA	NA	NA
NA21647	NA21333	MKK	0.852482	0.147518	0	Unknown	NA	NA	NA
NA21617	NA21365	MKK	0.85293	0.14707	0	Unknown	NA	NA	NA
NA21302	NA21614	MKK	0.853196	0.145995	0.000808855	Unknown	NA	NA	NA
NA21378	NA21301	MKK	0.853365	0.146635	0	Unknown	NA	NA	NA
NA21519	NA21636	MKK	0.854157	0.145843	0	Fourth-Degree	NA	NA	0.0625
NA21733	NA21509	MKK	0.854341	0.145396	0.000263641	Unknown	NA	NA	NA
NA21478	NA21597	MKK	0.854378	0.145622	0	Unknown	NA	NA	NA
NA21611	NA21515	MKK	0.855742	0.144258	1.11e-306	Unknown	NA	NA	NA
NA19317	NA19376	LWK	0.855843	0.144157	0	Unknown	NA	NA	NA
NA21451	NA21421	MKK	0.855963	0.144037	0	Unknown	NA	NA	NA
NA21576	NA21365	MKK	0.856174	0.143826	0	Unknown	NA	NA	NA
NA21678	NA21420	MKK	0.85623	0.14377	0	Fourth-Degree	NA	NA	0.0625
NA19376	NA19375	LWK	0.85673	0.142516	0.000753367	Unknown	NA	NA	NA
NA21733	NA21525	MKK	0.856923	0.143077	0	Unknown	NA	NA	NA
NA07031	NA12043	CEU	0.857008	0.142992	0	Unknown	NA	Fourth-Degree	NA
NA21617	NA21523	MKK	0.857199	0.142801	0	Unknown	NA	NA	NA
NA21650	NA21527	MKK	0.85742	0.14258	0	Fourth-Degree	NA	NA	0.0625
NA21490	NA21487	MKK	0.857442	0.142558	0	First-Cousins-Once-Removed	NA	NA	0.0625
NA20346	NA20344	ASW	0.857726	0.142274	0	Unknown	NA	Fourth-Degree	NA
NA21391	NA21490	MKK	0.857967	0.142033	0	First-Cousins-Once-Removed	NA	NA	0.0625
NA21477	NA21485	MKK	0.858074	0.141926	0	First-Cousins-Once-Removed	NA	NA	0.0625
NA21489	NA21529	MKK	0.85812	0.139906	0.00197446	Unknown_IBD2	NA	NA	NA
NA21740	NA21405	MKK	0.858298	0.141702	0	Unknown	NA	NA	NA
NA21733	NA21365	MKK	0.85849	0.14151	0	Third-Degree	NA	NA	NA
NA21686	NA21683	MKK	0.858944	0.141056	6.12e-197	Unknown	NA	NA	NA
NA21614	NA21648	MKK	0.858946	0.13927	0.00178414	Fourth-Degree_IBD2	NA	NA	0.0625
NA21525	NA21366	MKK	0.860264	0.139736	0	First-Cousins	NA	NA	0.125
NA21477	NA21478	MKK	0.860421	0.139579	0	First-Cousins-Once-Removed	NA	NA	0.0625
NA21513	NA21608	MKK	0.860691	0.139309	0	Fourth-Degree	NA	NA	0.0625
NA19659	NA19786	MXL	0.860875	0.139125	0	Unknown	NA	NA	NA
NA21717	NA21391	MKK	0.861021	0.138979	1.21e-52	Unknown	NA	NA	NA
NA21717	NA21615	MKK	0.861026	0.138974	0	Unknown	NA	NA	NA
NA20516	NA20816	TSI	0.861117	0.138883	0	Unknown	NA	NA	NA
NA21359	NA21424	MKK	0.861223	0.138777	0	Unknown	NA	NA	NA
NA21457	NA21351	MKK	0.861783	0.138217	0	Unknown	NA	NA	NA
NA21723	NA21523	MKK	0.861977	0.132788	0.00523486	Third-Degree_IBD2	NA	NA	0.125
NA19027	NA19350	LWK	0.862	0.138	0	Unknown	NA	NA	NA
NA21722	NA21515	MKK	0.86206	0.13794	0	Unknown	NA	NA	NA
NA21417	NA21421	MKK	0.862984	0.137016	0	Unknown	NA	NA	NA
NA21391	NA21478	MKK	0.863514	0.136486	7.11e-91	First-Cousins-Once-Removed	NA	NA	0.0625
NA21455	NA21301	MKK	0.863567	0.136433	1.62e-295	Unknown	NA	NA	NA
NA21528	NA21622	MKK	0.863575	0.136425	1.05e-251	Unknown	NA	NA	NA
NA19347	NA19039	LWK	0.864109	0.135891	0	Unknown	NA	NA	NA
NA21454	NA21488	MKK	0.864657	0.134901	0.000442722	Unknown	NA	NA	NA
NA21825	NA21617	MKK	0.864821	0.135179	0	Unknown	NA	NA	NA
NA21302	NA21351	MKK	0.865082	0.134918	0	Fifth-Degree	NA	NA	0.03125
NA21741	NA21360	MKK	0.865172	0.134828	0	Unknown	NA	NA	NA
NA21357	NA21366	MKK	0.86551	0.13449	3.69e-200	Fourth-Degree	NA	NA	0.0625
NA19180	NA19202	YRI	0.865725	0.134275	0	Unknown	NA	Fourth-Degree	NA
NA21678	NA21317	MKK	0.865888	0.134112	0	Fourth-Degree	NA	NA	0.0625
NA21683	NA21351	MKK	0.865939	0.134061	0	Unknown	NA	NA	NA
NA21439	NA21425	MKK	0.866051	0.133949	0	Half-First-Cousins	NA	NA	0.0625
NA21608	NA21686	MKK	0.866762	0.133238	1.39e-168	Fourth-Degree	NA	NA	0.0625
NA21317	NA21635	MKK	0.866961	0.133039	0	Fourth-Degree	NA	NA	0.0625
NA20350	NA20345	ASW	0.867451	0.132549	0	First-Cousins	NA	First-Cousins	0.125
NA21514	NA21613	MKK	0.867549	0.132451	0	Fourth-Degree	NA	NA	0.0625
NA21320	NA21509	MKK	0.867702	0.13117	0.00112812	Unknown_IBD2	NA	NA	NA
NA21378	NA21344	MKK	0.868333	0.131667	0	Unknown	NA	NA	NA
NA21386	NA21526	MKK	0.868352	0.131648	0	Fourth-Degree	NA	NA	0.0625
NA21634	NA21596	MKK	0.868363	0.131637	0	Unknown	NA	NA	NA
NA21614	NA21613	MKK	0.868375	0.131625	0	Third-Degree	NA	NA	0.125
NA21320	NA21367	MKK	0.868461	0.131539	0	Half-Avuncular	NA	NA	0.125
NA21378	NA21737	MKK	0.868481	0.131519	0	Unknown	NA	NA	NA
NA19028	NA19385	LWK	0.868712	0.131288	0	Unknown	NA	NA	NA
NA21480	NA21488	MKK	0.868789	0.131211	2.56663e-313	Great-Avuncular	NA	NA	0.125
NA21367	NA21596	MKK	0.868872	0.131128	0	Unknown	NA	NA	NA
NA21740	NA21399	MKK	0.868993	0.130805	0.000202012	Unknown	NA	NA	NA
NA21723	NA21509	MKK	0.869007	0.130993	0	Fourth-Degree	NA	NA	0.0625
NA21357	NA21525	MKK	0.869033	0.130967	0	Fourth-Degree	NA	NA	0.0625
NA19046	NA19396	LWK	0.869037	0.130963	2.05e-122	Unknown	NA	NA	NA
NA21435	NA21596	MKK	0.869192	0.129734	0.00107372	Unknown_IBD2	NA	NA	NA
NA20350	NA20351	ASW	0.869415	0.130585	0	Unknown	NA	NA	NA
NA21405	NA21457	MKK	0.869865	0.130135	0	Unknown	NA	NA	NA
NA20340	NA20346	ASW	0.870082	0.129918	0	Unknown	NA	Fourth-Degree	NA
NA21682	NA21351	MKK	0.870349	0.129651	0	Unknown	NA	NA	NA
NA21391	NA21451	MKK	0.870608	0.129392	0	Unknown	NA	NA	NA
NA21522	NA21622	MKK	0.870608	0.129392	0	Unknown	NA	NA	NA
NA21528	NA21313	MKK	0.871123	0.128877	0	Unknown	NA	NA	NA
NA20343	NA20347	ASW	0.871535	0.128465	0	Unknown	NA	Fourth-Degree	NA
NA21303	NA21520	MKK	0.872022	0.127978	2.78e-48	Unknown	NA	NA	NA
NA21453	NA21301	MKK	0.8721	0.1279	0	Unknown	NA	NA	NA
NA21520	NA21683	MKK	0.872132	0.127868	0	Unknown	NA	NA	NA
NA21391	NA21475	MKK	0.872216	0.127784	0	First-Cousins-Once-Removed	NA	NA	0.0625
NA19397	NA19350	LWK	0.872636	0.127364	8.98e-257	Unknown	NA	NA	NA
NA21302	NA21448	MKK	0.872852	0.127148	0	Unknown	NA	NA	NA
NA21336	NA21453	MKK	0.87286	0.12714	0	Unknown	NA	NA	NA
NA21717	NA21578	MKK	0.873001	0.126999	0	Unknown	NA	NA	NA
NA21686	NA21457	MKK	0.873265	0.126735	0	Unknown	NA	NA	NA
NA21480	NA21631	MKK	0.873498	0.126502	0	Unknown	NA	NA	NA
NA21399	NA21683	MKK	0.873962	0.126038	0	Unknown	NA	NA	NA
NA21312	NA21367	MKK	0.874525	0.125475	0	Half-Avuncular	NA	NA	0.125
NA21825	NA21365	MKK	0.874614	0.125386	6.11e-49	Fourth-Degree	NA	NA	0.0625
NA21399	NA21457	MKK	0.875018	0.124982	0	Unknown	NA	NA	NA
NA19376	NA19352	LWK	0.875382	0.124618	0	Unknown	NA	NA	NA
NA12830	NA12760	CEU	0.875548	0.124452	0	Unknown	NA	First-Cousins	NA
NA21520	NA21457	MKK	0.875672	0.124328	3.83e-87	Unknown	NA	NA	NA
NA21480	NA21693	MKK	0.87576	0.12424	9.73e-102	Unknown	NA	NA	NA
NA21578	NA21615	MKK	0.876358	0.123642	0	Unknown	NA	NA	NA
NA19397	NA19045	LWK	0.876763	0.123237	0	Unknown	NA	NA	NA
NA21313	NA21520	MKK	0.876814	0.123186	0	Half-Great-Avuncular	NA	NA	0.0625
NA21339	NA21359	MKK	0.876817	0.123183	0	Unknown	NA	NA	NA
NA21300	NA21313	MKK	0.877398	0.122602	0	Half-Great-Avuncular	NA	NA	0.0625
NA19659	NA19787	MXL	0.87752	0.12248	0	Unknown	NA	NA	NA
NA21317	NA21597	MKK	0.877578	0.122422	0	Fourth-Degree	NA	NA	0.0625
NA21390	NA21529	MKK	0.8777	0.1223	0	Unknown	NA	NA	NA
NA21513	NA21683	MKK	0.87779	0.12221	0	Unknown	NA	NA	NA
NA21386	NA21650	MKK	0.878219	0.121781	0	Fourth-Degree	NA	NA	0.0625
NA21614	NA21301	MKK	0.878244	0.121756	0	Unknown	NA	NA	NA
NA21389	NA21383	MKK	0.878415	0.119171	0.00241391	Fourth-Degree_IBD2	NA	NA	0.0625
NA21525	NA21420	MKK	0.878506	0.121494	0	Fourth-Degree	NA	NA	0.0625
NA21614	NA21617	MKK	0.878724	0.121276	0	Unknown	NA	NA	NA
NA21302	NA21352	MKK	0.878965	0.121035	0	Fifth-Degree	NA	NA	0.03125
NA19376	NA19045	LWK	0.879124	0.120876	0	Unknown	NA	NA	NA
NA21435	NA21453	MKK	0.879408	0.120592	0	Unknown	NA	NA	NA
NA19352	NA19039	LWK	0.879503	0.120497	0	Unknown	NA	NA	NA
NA21339	NA21424	MKK	0.879539	0.120461	0	Unknown	NA	NA	NA
NA21683	NA21613	MKK	0.880258	0.119742	0	Unknown	NA	NA	NA
NA21303	NA21473	MKK	0.880369	0.119631	0	Unknown	NA	NA	NA
NA21486	NA21524	MKK	0.880571	0.119429	0	Unknown	NA	NA	NA
NA21451	NA21486	MKK	0.881184	0.118816	0	Unknown	NA	NA	NA
NA21723	NA21365	MKK	0.882136	0.117864	0	Third-Degree	NA	NA	0.125
NA21578	NA21399	MKK	0.882274	0.117726	0	Unknown	NA	NA	NA
NA21365	NA21597	MKK	0.882422	0.117578	0	Unknown	NA	NA	NA
NA21683	NA21402	MKK	0.88259	0.11741	0	Unknown	NA	NA	NA
NA21303	NA21514	MKK	0.882632	0.117368	0	Unknown	NA	NA	NA
NA21356	NA21601	MKK	0.882669	0.117331	0	Unknown	NA	NA	NA
NA21379	NA21421	MKK	0.882856	0.117144	0	Unknown	NA	NA	NA
NA21336	NA21576	MKK	0.883004	0.116996	1.79e-154	Unknown	NA	NA	NA
NA21435	NA21617	MKK	0.883454	0.116546	0	Unknown	NA	NA	NA
NA21302	NA21414	MKK	0.883776	0.116224	6.83e-204	Fourth-Degree	NA	NA	0.0625
NA21453	NA21825	MKK	0.883867	0.116133	0	Unknown	NA	NA	NA
NA21608	NA21473	MKK	0.884153	0.115847	0	Fourth-Degree	NA	NA	0.0625
NA21408	NA21425	MKK	0.88416	0.11584	0	Fourth-Degree	NA	NA	0.0625
NA21448	NA21344	MKK	0.884197	0.115803	0	Unknown	NA	NA	NA
NA21682	NA21303	MKK	0.884205	0.115795	0	Unknown	NA	NA	NA
NA21448	NA21737	MKK	0.884207	0.115793	0	Unknown	NA	NA	NA
NA21435	NA21523	MKK	0.884504	0.115496	0	Fourth-Degree	NA	NA	0.0625
NA21359	NA21596	MKK	0.885401	0.114599	1.07e-121	Unknown	NA	NA	NA
NA21614	NA21344	MKK	0.885947	0.114053	0	Unknown	NA	NA	NA
NA21382	NA21529	MKK	0.885991	0.114009	0	Unknown	NA	NA	NA
NA21614	NA21737	MKK	0.886117	0.113883	0	Unknown	NA	NA	NA
NA19194	NA19132	YRI	0.886172	0.113828	0	Unknown	NA	First-Cousins-Once-Removed	NA
NA21596	NA21333	MKK	0.886241	0.113759	0	Unknown	NA	NA	NA
NA21312	NA21622	MKK	0.886252	0.113748	0	Fourth-Degree	NA	NA	0.0625
NA21400	NA21525	MKK	0.886315	0.113685	0	Fifth-Degree	NA	NA	NA
NA21509	NA21366	MKK	0.886502	0.113498	0	Fourth-Degree	NA	NA	0.0625
NA21420	NA21442	MKK	0.887104	0.112896	0	Fourth-Degree	NA	NA	0.0625
NA21487	NA21475	MKK	0.887126	0.112874	0	First-Cousins-Once-Removed	NA	NA	0.0625
NA21494	NA21622	MKK	0.887353	0.112647	0	Unknown	NA	NA	NA
NA21513	NA21457	MKK	0.88744	0.111894	0.000665141	Unknown	NA	NA	NA
NA19376	NA19397	LWK	0.887569	0.112431	0	Unknown	NA	NA	NA
NA21528	NA21303	MKK	0.887643	0.112357	0	Unknown	NA	NA	NA
NA21525	NA21597	MKK	0.887797	0.112203	0	Unknown	NA	NA	NA
NA19376	NA19318	LWK	0.887991	0.112009	0	Unknown	NA	NA	NA
NA21382	NA21390	MKK	0.888086	0.111914	0	Unknown	NA	NA	NA
NA21636	NA21316	MKK	0.888402	0.111598	0	Fourth-Degree	NA	NA	0.0625
NA21400	NA21733	MKK	0.888444	0.111556	0	Fifth-Degree	NA	NA	0.03125
NA19397	NA19375	LWK	0.889024	0.110976	0	Unknown	NA	NA	NA
NA21634	NA21424	MKK	0.889167	0.110833	2.39e-155	Unknown	NA	NA	NA
NA21405	NA21683	MKK	0.889171	0.110829	0	Unknown	NA	NA	NA
NA19451	NA19037	LWK	0.889399	0.110601	0	Unknown	NA	NA	NA
NA21357	NA21723	MKK	0.889508	0.108885	0.00160647	Fourth-Degree_IBD2	NA	NA	0.0625
NA21382	NA21386	MKK	0.889796	0.110204	0	Fourth-Degree	NA	NA	0.0625
NA21424	NA21361	MKK	0.890627	0.109373	0	Unknown	NA	NA	NA
NA21435	NA21493	MKK	0.890721	0.10758	0.0016984	Unknown_IBD2	NA	NA	NA
NA21423	NA21420	MKK	0.890758	0.109101	0.000141152	Unknown	NA	NA	NA
NA21636	NA21318	MKK	0.890835	0.109165	0	Fourth-Degree	NA	NA	0.0625
NA21608	NA21520	MKK	0.891009	0.108991	0	Fourth-Degree	NA	NA	0.0625
NA07056	NA06993	CEU	0.891058	0.108942	0	Unknown	NA	Fourth-Degree	NA
NA21423	NA21313	MKK	0.89125	0.10875	0	Fifth-Degree	NA	NA	0.03125
NA21435	NA21366	MKK	0.891713	0.108287	0	Fifth-Degree	NA	NA	0.03125
NA19307	NA19432	LWK	0.891724	0.108276	0	Unknown	NA	NA	NA
NA21740	NA21402	MKK	0.892013	0.107987	0	Unknown	NA	NA	NA
NA21435	NA21448	MKK	0.892017	0.107983	0	Unknown	NA	NA	NA
NA21608	NA21301	MKK	0.892723	0.107277	0	Unknown	NA	NA	NA
NA21619	NA21517	MKK	0.893001	0.106999	0	Unknown	NA	NA	NA
NA21733	NA21368	MKK	0.893309	0.106691	0	Unknown	NA	NA	NA
NA21477	NA21487	MKK	0.893749	0.106251	0	Second-Cousins	NA	NA	0.03125
NA21587	NA21622	MKK	0.893848	0.106152	0	Unknown	NA	NA	NA
NA21367	NA21359	MKK	0.89413	0.10587	0	Unknown	NA	NA	NA
NA20786	NA20811	TSI	0.894391	0.105609	0	Unknown	NA	NA	NA
NA21476	NA21357	MKK	0.89452	0.10548	0	Unknown	NA	NA	NA
NA21408	NA21439	MKK	0.894595	0.105405	0	Fourth-Degree	NA	NA	0.0625
NA19657	NA19785	MXL	0.894708	0.105292	4.09e-94	Unknown	NA	NA	NA
NA21317	NA21420	MKK	0.894729	0.105271	0	Fifth-Degree	NA	NA	0.03125
NA21477	NA21438	MKK	0.894903	0.105097	0	Fifth-Degree	NA	NA	0.03125
NA21435	NA21424	MKK	0.895038	0.104962	4.2e-232	Unknown	NA	NA	NA
NA21382	NA21298	MKK	0.895298	0.104702	0	Unknown	NA	NA	NA
NA21423	NA21311	MKK	0.895324	0.104676	9.76e-265	Fourth-Degree	NA	NA	0.03125
NA19452	NA19037	LWK	0.895635	0.104365	0	Unknown	NA	NA	NA
NA21384	NA21383	MKK	0.895927	0.103129	0.000943881	Fourth-Degree	NA	NA	0.0625
NA21312	NA21425	MKK	0.896333	0.103667	0	Fifth-Degree	NA	NA	0.0625
NA21632	NA21364	MKK	0.896797	0.103203	0	Unknown	NA	NA	NA
NA20340	NA20350	ASW	0.896956	0.103044	0	Unknown	NA	Fourth-Degree	NA
NA12155	NA12264	CEU	0.896975	0.103025	0	Unknown	NA	Fourth-Degree	NA
NA21512	NA21298	MKK	0.89748	0.102289	0.000231082	Unknown	NA	NA	NA
NA21611	NA21722	MKK	0.897895	0.102105	0	Unknown	NA	NA	NA
NA21302	NA21608	MKK	0.898386	0.101614	0	Unknown	NA	NA	NA
NA19396	NA19045	LWK	0.898629	0.101371	0	Unknown	NA	NA	NA
NA21391	NA21439	MKK	0.898668	0.101332	0	Fourth-Degree	NA	NA	0.0625
NA20360	NA20364	ASW	0.898999	0.101001	0	Unknown	NA	Fourth-Degree	NA
NA21576	NA21523	MKK	0.899324	0.100676	0	Unknown	NA	NA	NA
NA20346	NA20349	ASW	0.899691	0.100076	0.000232471	Unknown	NA	Fourth-Degree	NA
NA21512	NA21421	MKK	0.899751	0.100249	0	Unknown	NA	NA	NA
NA21488	NA21439	MKK	0.899801	0.100199	0	Fourth-Degree	NA	NA	0.0625
NA21420	NA21597	MKK	0.899915	0.100085	2.4324e-315	Fourth-Degree	NA	NA	0.0625
NA21434	NA21333	MKK	0.899926	0.0994223	0.000652164	Unknown	NA	NA	NA
NA19376	NA19396	LWK	0.900197	0.0998033	0	Unknown	NA	NA	NA
NA21367	NA21424	MKK	0.900361	0.0996388	4.27e-302	Unknown	NA	NA	NA
NA21473	NA21514	MKK	0.90063	0.0993703	0	Fourth-Degree	NA	NA	0.0625
NA21648	NA21514	MKK	0.901168	0.0988322	0	Fifth-Degree	NA	NA	0.03125
NA19385	NA19026	LWK	0.901181	0.0988188	0	Unknown	NA	NA	NA
NA21357	NA21597	MKK	0.901374	0.098626	0	Unknown	NA	NA	NA
NA21313	NA21613	MKK	0.901788	0.098212	0	Unknown	NA	NA	NA
NA21438	NA21478	MKK	0.902055	0.0979449	0	First-Cousins-Twice-Removed	NA	NA	0.03125
NA21424	NA21333	MKK	0.902096	0.0979036	0	Unknown	NA	NA	NA
NA19380	NA19044	LWK	0.902587	0.0974133	7.63e-41	Unknown	NA	NA	NA
NA21303	NA21683	MKK	0.902656	0.0973435	0	Unknown	NA	NA	NA
NA21717	NA21417	MKK	0.902704	0.0972957	0	Unknown	NA	NA	NA
NA21608	NA21448	MKK	0.902708	0.0972916	0	Unknown	NA	NA	NA
NA21733	NA21357	MKK	0.902847	0.097153	0	Unknown	NA	NA	NA
NA20340	NA20345	ASW	0.903324	0.0966756	1.26e-104	Unknown	NA	Fourth-Degree	NA
NA19376	NA19044	LWK	0.903592	0.0964081	0	Unknown	NA	NA	NA
NA21320	NA21425	MKK	0.903682	0.0963184	0	Fifth-Degree	NA	NA	0.03125
NA21615	NA21722	MKK	0.903721	0.0962787	1.44e-146	Unknown	NA	NA	NA
NA21379	NA21487	MKK	0.903742	0.0959561	0.000301836	Unknown	NA	NA	NA
NA19318	NA19352	LWK	0.904222	0.0957777	0	Unknown	NA	NA	NA
NA21307	NA21722	MKK	0.90472	0.0952801	1.96e-204	Unknown	NA	NA	NA
NA19434	NA19360	LWK	0.90495	0.0950496	2.19e-107	Unknown	NA	NA	NA
NA21494	NA21455	MKK	0.905072	0.0949284	0	Half-First-Cousins	NA	NA	0.0625
NA21303	NA21363	MKK	0.905455	0.0945447	0	Unknown	NA	NA	NA
NA19101	NA19094	YRI	0.905678	0.0943219	0	Unknown	NA	Fourth-Degree	NA
NA21318	NA21737	MKK	0.905808	0.0941917	0	Unknown	NA	NA	NA
NA21344	NA21318	MKK	0.905952	0.094048	0	Unknown	NA	NA	NA
NA21521	NA21523	MKK	0.906384	0.0936158	0	Unknown	NA	NA	NA
NA21320	NA21622	MKK	0.906406	0.0935936	0	Unknown	NA	NA	NA
NA21313	NA21587	MKK	0.906615	0.0933851	0	Unknown	NA	NA	NA
NA21300	NA21479	MKK	0.906644	0.093356	0	Unknown	NA	NA	NA
NA21313	NA21367	MKK	0.906676	0.0933244	0	Half-Great-Avuncular	NA	NA	0.0625
NA21578	NA21512	MKK	0.906885	0.0931153	5.72e-226	Unknown	NA	NA	NA
NA21614	NA21683	MKK	0.906906	0.0930936	0	Unknown	NA	NA	NA
NA21717	NA21514	MKK	0.906974	0.0930259	0	Unknown	NA	NA	NA
NA21402	NA21457	MKK	0.907027	0.0929732	0	Unknown	NA	NA	NA
NA21608	NA21717	MKK	0.907118	0.0928822	0	Unknown	NA	NA	NA
NA21420	NA21635	MKK	0.907214	0.0927856	0	Unknown	NA	NA	NA
NA19046	NA19376	LWK	0.907629	0.0923712	0	Unknown	NA	NA	NA
NA21357	NA21320	MKK	0.907953	0.092047	0	Unknown	NA	NA	NA
NA21435	NA21367	MKK	0.908111	0.0918889	0	Unknown	NA	NA	NA
NA21648	NA21351	MKK	0.908207	0.0917928	0	Fourth-Degree	NA	NA	0.0625
NA21301	NA21381	MKK	0.908247	0.0917525	0	Unknown	NA	NA	NA
NA21478	NA21487	MKK	0.90829	0.0900009	0.00170887	Unknown_IBD2	NA	NA	NA
NA21400	NA21360	MKK	0.908338	0.0916615	0	Unknown	NA	NA	NA
NA21336	NA21318	MKK	0.908414	0.0915861	4.67e-283	Unknown	NA	NA	NA
NA21302	NA21587	MKK	0.908476	0.0915245	0	Unknown	NA	NA	NA
NA21336	NA21450	MKK	0.908619	0.091381	1.68e-150	Unknown	NA	NA	NA
NA21300	NA21718	MKK	0.90884	0.0911596	0	Unknown	NA	NA	NA
NA21647	NA21596	MKK	0.90894	0.09106	0	Unknown	NA	NA	NA
NA21717	NA21693	MKK	0.90917	0.0908303	0	Unknown	NA	NA	NA
NA21478	NA21635	MKK	0.909217	0.0907827	0	Unknown	NA	NA	NA
NA21336	NA21390	MKK	0.90923	0.0907696	0	Unknown	NA	NA	NA
NA21578	NA21405	MKK	0.909363	0.0906368	0	Unknown	NA	NA	NA
NA21514	NA21351	MKK	0.909395	0.0906053	0	Fourth-Degree	NA	NA	0.0625
NA19834	NA20129	ASW	0.909531	0.0904685	0	Unknown	NA	Fourth-Degree	NA
NA21400	NA21365	MKK	0.909585	0.0904152	1.82e-173	Fourth-Degree	NA	NA	0.0625
NA21313	NA21439	MKK	0.909722	0.0902781	0	First-Cousins-Once-Removed	NA	NA	0.0625
NA21608	NA21378	MKK	0.909734	0.0902658	0	Unknown	NA	NA	NA
NA21486	NA21365	MKK	0.909771	0.0849963	0.00523264	Unknown_IBD2	NA	NA	NA
NA19307	NA19045	LWK	0.910149	0.0898509	5.1e-157	Unknown	NA	NA	NA
NA21683	NA21381	MKK	0.910754	0.0892458	0	Unknown	NA	NA	NA
NA21513	NA21716	MKK	0.910819	0.0880468	0.00113458	Unknown_IBD2	NA	NA	NA
NA21362	NA21385	MKK	0.910911	0.0890889	0	Unknown	NA	NA	NA
NA21608	NA21303	MKK	0.910916	0.0890838	0	Unknown	NA	NA	NA
NA21678	NA21478	MKK	0.911107	0.0888935	0	Unknown	NA	NA	NA
NA21303	NA21385	MKK	0.911205	0.0887952	0	Unknown	NA	NA	NA
NA20348	NA20350	ASW	0.911237	0.0887631	7.8e-304	Unknown	NA	Fourth-Degree	NA
NA21417	NA21301	MKK	0.911426	0.0885745	0	Unknown	NA	NA	NA
NA21362	NA21303	MKK	0.911465	0.0885354	0	Unknown	NA	NA	NA
NA21381	NA21737	MKK	0.911468	0.0885323	0	Unknown	NA	NA	NA
NA21344	NA21381	MKK	0.911483	0.0885172	0	Unknown	NA	NA	NA
NA21355	NA21583	MKK	0.91149	0.0885104	0	Unknown	NA	NA	NA
NA21476	NA21365	MKK	0.911503	0.0884969	0	Unknown	NA	NA	NA
NA21302	NA21650	MKK	0.911885	0.0881147	0	Unknown	NA	NA	NA
NA21583	NA21402	MKK	0.911974	0.0880256	0	Unknown	NA	NA	NA
NA20531	NA20770	TSI	0.912112	0.0878882	0	Unknown	NA	NA	NA
NA19664	NA19686	MXL	0.912152	0.0878475	1.98e-177	First-Cousins-Once-Removed	NA	First-Cousins-Once-Removed	0.0625
NA21578	NA21402	MKK	0.912187	0.0878128	0	Unknown	NA	NA	NA
NA21723	NA21366	MKK	0.912384	0.0876162	0	Fourth-Degree	NA	NA	0.0625
NA21825	NA21523	MKK	0.912418	0.0875823	0	Fourth-Degree	NA	NA	0.0625
NA21405	NA21339	MKK	0.912572	0.087428	1.76e-223	Unknown	NA	NA	NA
NA19350	NA19396	LWK	0.912696	0.0873043	0	Unknown	NA	NA	NA
NA21379	NA21485	MKK	0.912799	0.0869922	0.000209214	Unknown	NA	NA	NA
NA21480	NA21391	MKK	0.91303	0.08697	0	Second-Cousins	NA	NA	0.03125
NA21339	NA21648	MKK	0.913038	0.0869616	0	Unknown	NA	NA	NA
NA21336	NA21316	MKK	0.913173	0.0868273	0	Unknown	NA	NA	NA
NA21596	NA21304	MKK	0.91338	0.0866201	0	Unknown	NA	NA	NA
NA21382	NA21488	MKK	0.913693	0.0863072	0	Unknown	NA	NA	NA
NA21417	NA21425	MKK	0.91373	0.0862696	0	Fourth-Degree	NA	NA	0.0625
NA21363	NA21457	MKK	0.913929	0.0860712	2.8e-283	Unknown	NA	NA	NA
NA21490	NA21438	MKK	0.913944	0.0860556	0	Unknown	NA	NA	NA
NA21719	NA21344	MKK	0.914349	0.0856513	0	Unknown	NA	NA	NA
NA21719	NA21737	MKK	0.9144	0.0856	0	Unknown	NA	NA	NA
NA07022	NA06993	CEU	0.914521	0.0854791	1.94e-300	Unknown	NA	Fourth-Degree	NA
NA21683	NA21363	MKK	0.91465	0.08535	9.36e-284	Unknown	NA	NA	NA
NA21440	NA21524	MKK	0.914666	0.0853345	4.47e-170	Fourth-Degree	NA	NA	0.0625
NA21476	NA21320	MKK	0.914703	0.0852968	0	Unknown	NA	NA	NA
NA21578	NA21718	MKK	0.91475	0.0852501	0	Unknown	NA	NA	NA
NA21455	NA21344	MKK	0.915032	0.0849677	0	Unknown	NA	NA	NA
NA21455	NA21737	MKK	0.915052	0.0849477	0	Unknown	NA	NA	NA
NA21682	NA21622	MKK	0.915288	0.0847116	0	Unknown	NA	NA	NA
NA21825	NA21366	MKK	0.915569	0.0844309	0	Fifth-Degree	NA	NA	0.03125
NA21339	NA21425	MKK	0.915637	0.0843632	0	Unknown	NA	NA	NA
NA21368	NA21723	MKK	0.915832	0.0841679	0	Unknown	NA	NA	NA
NA21381	NA21457	MKK	0.915969	0.0840311	0	Unknown	NA	NA	NA
NA21378	NA21366	MKK	0.916016	0.0839835	0	Unknown	NA	NA	NA
NA21389	NA21298	MKK	0.916019	0.0839815	0	Unknown	NA	NA	NA
NA19376	NA19026	LWK	0.916202	0.0837982	0	Unknown	NA	NA	NA
NA21614	NA21493	MKK	0.916408	0.0835917	0	Unknown	NA	NA	NA
NA21391	NA21512	MKK	0.916461	0.0835395	0	Unknown	NA	NA	NA
NA19430	NA19451	LWK	0.916502	0.0834985	0	Unknown	NA	NA	NA
NA21390	NA21583	MKK	0.91652	0.08348	0	Unknown	NA	NA	NA
NA19665	NA19685	MXL	0.916683	0.0833173	9.49e-263	First-Cousins-Once-Removed	NA	First-Cousins-Once-Removed	0.0625
NA19375	NA19436	LWK	0.917055	0.0829453	0	Unknown	NA	NA	NA
NA07014	NA12043	CEU	0.91726	0.0827399	0	Unknown	NA	Fourth-Degree	NA
NA21357	NA21401	MKK	0.91727	0.0827305	0	Unknown	NA	NA	NA
NA21401	NA21509	MKK	0.917355	0.0826455	0	Unknown	NA	NA	NA
NA12830	NA12752	CEU	0.917362	0.0826376	0	Unknown	NA	First-Cousins-Once-Removed	NA
NA21379	NA21576	MKK	0.917605	0.0823947	0	Unknown	NA	NA	NA
NA21608	NA21351	MKK	0.917608	0.0823921	0	Unknown	NA	NA	NA
NA19046	NA19397	LWK	0.917751	0.081379	0.000869956	Unknown	NA	NA	NA
NA20333	NA20350	ASW	0.917977	0.0820228	0	Unknown	NA	Fourth-Degree	NA
NA21365	NA21351	MKK	0.918517	0.0814829	0	Unknown	NA	NA	NA
NA21435	NA21455	MKK	0.91855	0.0814503	0	Unknown	NA	NA	NA
NA21379	NA21486	MKK	0.918935	0.0810654	0	Unknown	NA	NA	NA
NA21514	NA21298	MKK	0.919022	0.0809784	0	Unknown	NA	NA	NA
NA19321	NA19045	LWK	0.91904	0.0809604	0	Unknown	NA	NA	NA
NA21390	NA21383	MKK	0.919276	0.0807238	0	Unknown	NA	NA	NA
NA19347	NA19026	LWK	0.919323	0.0806773	0	Unknown	NA	NA	NA
NA21476	NA21509	MKK	0.919363	0.0806369	0	Unknown	NA	NA	NA
NA21385	NA21587	MKK	0.919457	0.080543	0	Unknown	NA	NA	NA
NA21582	NA21722	MKK	0.919493	0.0805066	0	Unknown	NA	NA	NA
NA21355	NA21352	MKK	0.919634	0.0803658	0	Unknown	NA	NA	NA
NA21521	NA21365	MKK	0.919753	0.080247	0	Unknown	NA	NA	NA
NA21583	NA21399	MKK	0.919791	0.080209	0	Unknown	NA	NA	NA
NA21716	NA21361	MKK	0.919819	0.0801807	0	Unknown	NA	NA	NA
NA21488	NA21362	MKK	0.920014	0.0799855	0	Great-Great-Avuncular	NA	NA	0.0625
NA21519	NA21512	MKK	0.920079	0.0799207	0	Unknown	NA	NA	NA
NA21494	NA21367	MKK	0.920201	0.0797987	0	Fourth-Degree	NA	NA	0.0625
NA21401	NA21457	MKK	0.92023	0.0797703	0	Unknown	NA	NA	NA
NA21386	NA21527	MKK	0.920311	0.0796892	0	Fifth-Degree	NA	NA	0.03125
NA21513	NA21741	MKK	0.920674	0.0780418	0.00128463	Unknown_IBD2	NA	NA	NA
NA21370	NA21622	MKK	0.920822	0.0791776	0	Unknown	NA	NA	NA
NA19703	NA19904	ASW	0.920959	0.0790413	0	Unknown	NA	Fourth-Degree	NA
NA21311	NA21425	MKK	0.921067	0.0789334	0	Unknown	NA	NA	NA
NA21320	NA21617	MKK	0.921071	0.0789291	0	Unknown	NA	NA	NA
NA21356	NA21523	MKK	0.921157	0.0788433	0	Unknown	NA	NA	NA
NA21454	NA21475	MKK	0.921301	0.0786986	0	Unknown	NA	NA	NA
NA21313	NA21385	MKK	0.921521	0.0784789	0	Unknown	NA	NA	NA
NA21647	NA21359	MKK	0.921642	0.0783575	0	Unknown	NA	NA	NA
NA21386	NA21362	MKK	0.921873	0.0781269	0	Unknown	NA	NA	NA
NA21636	NA21648	MKK	0.922018	0.0779819	0	Half-First-Cousins	NA	NA	0.0625
NA21435	NA21363	MKK	0.922088	0.0779121	0	Unknown	NA	NA	NA
NA21356	NA21361	MKK	0.922143	0.0778568	0	Unknown	NA	NA	NA
NA21440	NA21417	MKK	0.922222	0.0777784	0	Unknown	NA	NA	NA
NA21302	NA21682	MKK	0.922225	0.0777753	0	Unknown	NA	NA	NA
NA21476	NA21597	MKK	0.92258	0.07742	0	Unknown	NA	NA	NA
NA20344	NA20347	ASW	0.922714	0.0772859	0	Unknown	NA	Fourth-Degree	NA
NA21617	NA21366	MKK	0.922771	0.0772294	0	Unknown	NA	NA	NA
NA21632	NA21415	MKK	0.922816	0.0764333	0.000750834	Unknown	NA	NA	NA
NA21647	NA21424	MKK	0.922845	0.0771551	0	Unknown	NA	NA	NA
NA21476	NA21523	MKK	0.923071	0.0769295	0	Unknown	NA	NA	NA
NA21636	NA21597	MKK	0.923138	0.0768621	0	Unknown	NA	NA	NA
NA21528	NA21526	MKK	0.9236	0.0764	0	Unknown	NA	NA	NA
NA19307	NA19316	LWK	0.923601	0.0763985	2.18e-09	Unknown	NA	NA	NA
NA21339	NA21399	MKK	0.923654	0.0763461	0	Unknown	NA	NA	NA
NA21302	NA21513	MKK	0.923714	0.0762857	0	Unknown	NA	NA	NA
NA21634	NA21425	MKK	0.923719	0.0762812	0	Unknown	NA	NA	NA
NA21512	NA21718	MKK	0.923822	0.076178	0	Unknown	NA	NA	NA
NA21417	NA21737	MKK	0.923846	0.0761536	0	Unknown	NA	NA	NA
NA19311	NA19350	LWK	0.924017	0.0759829	2.33e-34	Unknown	NA	NA	NA
NA21740	NA21435	MKK	0.924253	0.0757472	0	Unknown	NA	NA	NA
NA21733	NA21366	MKK	0.924357	0.0756434	0	Fourth-Degree	NA	NA	NA
NA21417	NA21344	MKK	0.924549	0.075451	0	Unknown	NA	NA	NA
NA19318	NA19359	LWK	0.924943	0.0750572	0	Unknown	NA	NA	NA
NA21608	NA21578	MKK	0.925093	0.0749066	0	Unknown	NA	NA	NA
NA21453	NA21344	MKK	0.925159	0.074841	0	Unknown	NA	NA	NA
NA21453	NA21737	MKK	0.925166	0.0748341	0	Unknown	NA	NA	NA
NA19350	NA19375	LWK	0.925194	0.0748058	0	Unknown	NA	NA	NA
NA21339	NA21361	MKK	0.925244	0.0747561	0	Unknown	NA	NA	NA
NA21523	NA21370	MKK	0.925304	0.0746956	0	Unknown	NA	NA	NA
NA21400	NA21723	MKK	0.925316	0.0746844	0	Fifth-Degree	NA	NA	0.03125
NA21382	NA21486	MKK	0.925332	0.074668	0	Unknown	NA	NA	NA
NA21313	NA21425	MKK	0.925843	0.0741571	0	Sixth-Degree	NA	NA	0.015625
NA19317	NA19352	LWK	0.925971	0.0740292	0	Unknown	NA	NA	NA
NA21339	NA21333	MKK	0.925996	0.0740036	0	Unknown	NA	NA	NA
NA21453	NA21390	MKK	0.926094	0.0732433	0.000663091	Unknown	NA	NA	NA
NA21615	NA21718	MKK	0.926336	0.0736644	0	Unknown	NA	NA	NA
NA21357	NA21486	MKK	0.926442	0.0735579	0	Unknown	NA	NA	NA
NA21302	NA21473	MKK	0.926508	0.0728048	0.000687014	Unknown	NA	NA	NA
NA21316	NA21515	MKK	0.926586	0.0734139	0	Unknown	NA	NA	NA
NA21365	NA21370	MKK	0.92671	0.0732902	0	Unknown	NA	NA	NA
NA21615	NA21298	MKK	0.926759	0.0732406	0	Unknown	NA	NA	NA
NA21740	NA21493	MKK	0.926897	0.0731027	7.12e-117	Unknown	NA	NA	NA
NA19359	NA19346	LWK	0.92722	0.0727804	0	Unknown	NA	NA	NA
NA21302	NA21686	MKK	0.927383	0.0726167	0	Unknown	NA	NA	NA
NA21576	NA21723	MKK	0.927587	0.0724132	0	Unknown	NA	NA	NA
NA21405	NA21583	MKK	0.927619	0.0723812	0	Unknown	NA	NA	NA
NA21487	NA21524	MKK	0.92772	0.0722802	0	Unknown	NA	NA	NA
NA21360	NA21718	MKK	0.927723	0.0722769	0	Unknown	NA	NA	NA
NA21529	NA21475	MKK	0.927807	0.0721927	0	Unknown	NA	NA	NA
NA21614	NA21381	MKK	0.927869	0.072131	0	Unknown	NA	NA	NA
NA21473	NA21365	MKK	0.928027	0.071973	0	Unknown	NA	NA	NA
NA21388	NA21529	MKK	0.92805	0.0719505	0	Unknown	NA	NA	NA
NA21717	NA21421	MKK	0.928071	0.0719291	2.15e-268	Unknown	NA	NA	NA
NA19785	NA19659	MXL	0.928165	0.0718354	0	Unknown	NA	NA	NA
NA19046	NA19307	LWK	0.928322	0.0716784	0	Unknown	NA	NA	NA
NA21648	NA21333	MKK	0.928527	0.0714734	0	Unknown	NA	NA	NA
NA21825	NA21351	MKK	0.928548	0.0714523	0	Unknown	NA	NA	NA
NA21510	NA21580	MKK	0.928683	0.0713169	0	Unknown	NA	NA	NA
NA21514	NA21457	MKK	0.928827	0.0711729	0	Unknown	NA	NA	NA
NA19471	NA19318	LWK	0.929091	0.0708071	0.000102055	Unknown	NA	NA	NA
NA21632	NA21409	MKK	0.929099	0.070901	0	Unknown	NA	NA	NA
NA21441	NA21308	MKK	0.929109	0.0708909	0	Unknown	NA	NA	NA
NA21339	NA21636	MKK	0.929118	0.070882	0	Unknown	NA	NA	NA
NA21480	NA21300	MKK	0.929148	0.0708525	0	Unknown	NA	NA	NA
NA21390	NA21510	MKK	0.929184	0.0708159	0	Unknown	NA	NA	NA
NA21620	NA21737	MKK	0.929259	0.0707414	0	Unknown	NA	NA	NA
NA21400	NA21784	MKK	0.929277	0.0707234	0	Unknown	NA	NA	NA
NA21636	NA21333	MKK	0.929291	0.0707091	0	Unknown	NA	NA	NA
NA21344	NA21620	MKK	0.929351	0.0706489	0	Unknown	NA	NA	NA
NA19307	NA19321	LWK	0.929417	0.070583	0	Unknown	NA	NA	NA
NA21614	NA21370	MKK	0.929429	0.0705708	0	Unknown	NA	NA	NA
NA21576	NA21473	MKK	0.929733	0.070267	0	Unknown	NA	NA	NA
NA21648	NA21457	MKK	0.929868	0.0701317	0	Unknown	NA	NA	NA
NA21740	NA21510	MKK	0.929903	0.0700973	3.06e-302	Unknown	NA	NA	NA
NA21528	NA21386	MKK	0.929921	0.0700789	0	Unknown	NA	NA	NA
NA21303	NA21613	MKK	0.930028	0.0699721	0	Unknown	NA	NA	NA
NA21435	NA21351	MKK	0.930378	0.0696221	0	Unknown	NA	NA	NA
NA21683	NA21365	MKK	0.93039	0.0696098	0	Unknown	NA	NA	NA
NA21648	NA21363	MKK	0.930778	0.0692215	0	Fourth-Degree	NA	NA	0.0625
NA21320	NA21521	MKK	0.93086	0.06914	0	Unknown	NA	NA	NA
NA21434	NA21517	MKK	0.930889	0.0691109	0	Unknown	NA	NA	NA
NA21448	NA21366	MKK	0.930948	0.0690515	0	Unknown	NA	NA	NA
NA20345	NA20351	ASW	0.930983	0.0690173	0	Unknown	NA	NA	NA
NA21441	NA21517	MKK	0.931018	0.0689823	6.13e-61	Unknown	NA	NA	NA
NA21494	NA21825	MKK	0.931203	0.0687971	0	Unknown	NA	NA	NA
NA21453	NA21614	MKK	0.931231	0.068769	0	Unknown	NA	NA	NA
NA19665	NA19662	MXL	0.931313	0.0686868	6.3e-256	First-Cousins-Once-Removed	NA	First-Cousins-Once-Removed	0.0625
NA21318	NA21584	MKK	0.931357	0.0686429	0	Unknown	NA	NA	NA
NA21526	NA21587	MKK	0.931478	0.0685215	0	Unknown	NA	NA	NA
NA21647	NA21448	MKK	0.931506	0.0684937	0	Unknown	NA	NA	NA
NA21301	NA21318	MKK	0.931582	0.0684182	0	Unknown	NA	NA	NA
NA21784	NA21488	MKK	0.931901	0.0680994	0	Unknown	NA	NA	NA
NA21312	NA21365	MKK	0.93218	0.06782	0	Unknown	NA	NA	NA
NA21784	NA21509	MKK	0.932362	0.0676383	0	Unknown	NA	NA	NA
NA21576	NA21388	MKK	0.932515	0.067485	0	Unknown	NA	NA	NA
NA21379	NA21451	MKK	0.932669	0.0673314	0	Unknown	NA	NA	NA
NA18126	NA18695	CHD	0.933059	0.0669415	0	Unknown	NA	NA	NA
NA21420	NA21425	MKK	0.933086	0.0669143	0	Unknown	NA	NA	NA
NA21510	NA21424	MKK	0.933131	0.0668692	0	Unknown	NA	NA	NA
NA21480	NA21490	MKK	0.93314	0.0668605	0	First-Cousins-Once-Removed	NA	NA	0.0625
NA21438	NA21487	MKK	0.933293	0.0667075	0	Half-First-Cousins	NA	NA	NA
NA19317	NA19026	LWK	0.933428	0.0665715	0	Unknown	NA	NA	NA
NA21303	NA21408	MKK	0.933534	0.0664664	0	Unknown	NA	NA	NA
NA21382	NA21388	MKK	0.933925	0.0660754	0	Unknown	NA	NA	NA
NA20349	NA20347	ASW	0.934113	0.0658873	0	Unknown	NA	Fourth-Degree	NA
NA21435	NA21320	MKK	0.934336	0.0643485	0.00131536	Fourth-Degree_IBD2	NA	NA	0.0625
NA21454	NA21313	MKK	0.93452	0.0654803	0	Unknown	NA	NA	NA
NA21309	NA21722	MKK	0.934529	0.0654711	0	Unknown	NA	NA	NA
NA21455	NA21366	MKK	0.934569	0.0654313	2.42e-230	Unknown	NA	NA	NA
NA21723	NA21525	MKK	0.934598	0.0654022	0	Fourth-Degree	NA	NA	0.0625
NA21435	NA21312	MKK	0.934601	0.0653987	0	Unknown	NA	NA	NA
NA19375	NA19396	LWK	0.935051	0.0649486	0	Unknown	NA	NA	NA
NA21439	NA21475	MKK	0.935065	0.0649349	0	First-Cousins-Twice-Removed	NA	NA	0.03125
NA21740	NA21401	MKK	0.935136	0.0648643	0	Unknown	NA	NA	NA
NA21578	NA21298	MKK	0.935148	0.0648525	0	Unknown	NA	NA	NA
NA21614	NA21457	MKK	0.935156	0.0648438	0	Unknown	NA	NA	NA
NA20346	NA20345	ASW	0.935189	0.0648109	0	Unknown	NA	Fourth-Degree	NA
NA21401	NA21339	MKK	0.935415	0.0645853	0	Unknown	NA	NA	NA
NA21683	NA21514	MKK	0.935468	0.0645318	0	Unknown	NA	NA	NA
NA21473	NA21619	MKK	0.9356	0.0643999	0	Unknown	NA	NA	NA
NA20340	NA20347	ASW	0.935704	0.0642955	0	Unknown	NA	Fourth-Degree	NA
NA21303	NA21648	MKK	0.935761	0.0642388	0	Unknown	NA	NA	NA
NA21583	NA21596	MKK	0.935837	0.0641635	5.06e-307	Unknown	NA	NA	NA
NA10863	NA12155	CEU	0.935964	0.064036	0	Unknown	NA	First-Cousins-Once-Removed	NA
NA21519	NA21344	MKK	0.935999	0.0640006	0	Unknown	NA	NA	NA
NA21302	NA21363	MKK	0.936015	0.0639847	0	Unknown	NA	NA	NA
NA21519	NA21737	MKK	0.936075	0.0639249	0	Unknown	NA	NA	NA
NA12818	NA12760	CEU	0.936145	0.0638551	3.78e-304	Unknown	NA	First-Cousins-Once-Removed	NA
NA21339	NA21367	MKK	0.936158	0.0638421	0	Unknown	NA	NA	NA
NA21528	NA21385	MKK	0.936159	0.0638408	0	Unknown	NA	NA	NA
NA21339	NA21631	MKK	0.936172	0.0636954	0.000132992	Unknown	NA	NA	NA
NA21608	NA21648	MKK	0.936204	0.0637964	0	Unknown	NA	NA	NA
NA21825	NA21455	MKK	0.936395	0.0636048	0	Unknown	NA	NA	NA
NA21362	NA21526	MKK	0.936426	0.0635738	0	Unknown	NA	NA	NA
NA21489	NA21515	MKK	0.936544	0.0634558	0	Unknown	NA	NA	NA
NA21366	NA21381	MKK	0.936695	0.0633054	0	Unknown	NA	NA	NA
NA21435	NA21425	MKK	0.936782	0.0632184	0	Unknown	NA	NA	NA
NA21636	NA21596	MKK	0.936861	0.0631393	0	Unknown	NA	NA	NA
NA21336	NA21455	MKK	0.93695	0.0630502	0	Unknown	NA	NA	NA
NA21453	NA21366	MKK	0.936997	0.0630027	0	Unknown	NA	NA	NA
NA19704	NA19701	ASW	0.937009	0.0629906	0	Unknown	NA	Fourth-Degree	NA
NA21439	NA21485	MKK	0.937049	0.0629514	0	Half-Great-Avuncular	NA	NA	0.0625
NA21784	NA21368	MKK	0.937093	0.0629068	0	Unknown	NA	NA	NA
NA21447	NA21420	MKK	0.937111	0.0628893	0	Unknown	NA	NA	NA
NA21514	NA21363	MKK	0.937201	0.0627995	0	Unknown	NA	NA	NA
NA21614	NA21312	MKK	0.937389	0.0626114	2.91e-78	Unknown	NA	NA	NA
NA21473	NA21457	MKK	0.937391	0.0626089	0	Unknown	NA	NA	NA
NA19318	NA19347	LWK	0.937393	0.0626068	0	Unknown	NA	NA	NA
NA19379	NA19382	LWK	0.937772	0.0622252	2.33e-06	Unknown	NA	NA	NA
NA19430	NA19452	LWK	0.937823	0.0621771	0	Unknown	NA	NA	NA
NA21316	NA21737	MKK	0.9379	0.0620998	0	Unknown	NA	NA	NA
NA21513	NA21435	MKK	0.937909	0.0620905	0	Unknown	NA	NA	NA
NA21608	NA21722	MKK	0.937954	0.0620462	0	Unknown	NA	NA	NA
NA21740	NA21378	MKK	0.938006	0.0619937	2.66e-104	Unknown	NA	NA	NA
NA21344	NA21316	MKK	0.938077	0.0619232	0	Unknown	NA	NA	NA
NA19046	NA19321	LWK	0.93821	0.0614526	0.00033688	Unknown	NA	NA	NA
NA21308	NA21619	MKK	0.938432	0.0615682	3.54e-169	Unknown	NA	NA	NA
NA21741	NA21575	MKK	0.938481	0.0613733	0.00014575	Unknown	NA	NA	NA
NA21435	NA21314	MKK	0.938612	0.0613882	0	Unknown	NA	NA	NA
NA19022	NA19017	LWK	0.938753	0.0612471	0	Unknown	NA	NA	NA
NA21583	NA21436	MKK	0.938875	0.0611254	0	Unknown	NA	NA	NA
NA21391	NA21477	MKK	0.938941	0.0610585	0	Second-Cousins	NA	NA	0.03125
NA21521	NA21366	MKK	0.93897	0.06103	0	Unknown	NA	NA	NA
NA21683	NA21648	MKK	0.939012	0.0609885	0	Unknown	NA	NA	NA
NA21440	NA21425	MKK	0.939201	0.0572896	0.00350893	Unknown_IBD2	NA	NA	NA
NA21302	NA21381	MKK	0.939356	0.0606444	0	Unknown	NA	NA	NA
NA21401	NA21523	MKK	0.93943	0.0605702	0	Unknown	NA	NA	NA
NA21303	NA21440	MKK	0.939468	0.060532	0	Unknown	NA	NA	NA
NA19316	NA19432	LWK	0.939475	0.0605248	0	Unknown	NA	NA	NA
NA21488	NA21455	MKK	0.939548	0.0597211	0.000730436	Unknown	NA	NA	NA
NA19713	NA19708	ASW	0.939688	0.0603115	0	Unknown	NA	Fourth-Degree	NA
NA21599	NA21523	MKK	0.939721	0.0602794	0	Unknown	NA	NA	NA
NA21297	NA21403	MKK	0.939821	0.0598166	0.000362417	Unknown	NA	NA	NA
NA07022	NA06991	CEU	0.939857	0.0601433	4.96e-224	Unknown	NA	Fourth-Degree	NA
NA21510	NA21317	MKK	0.939894	0.060106	0	Unknown	NA	NA	NA
NA21447	NA21599	MKK	0.939969	0.0600308	0	Unknown	NA	NA	NA
NA21454	NA21490	MKK	0.939989	0.0600111	0	Unknown	NA	NA	NA
NA19307	NA19022	LWK	0.94002	0.0599802	0	Unknown	NA	NA	NA
NA21344	NA21493	MKK	0.940262	0.0597384	0	Unknown	NA	NA	NA
NA21490	NA21515	MKK	0.94027	0.0597295	0	Unknown	NA	NA	NA
NA21365	NA21613	MKK	0.940272	0.0597275	0	Unknown	NA	NA	NA
NA21493	NA21737	MKK	0.94028	0.05972	0	Unknown	NA	NA	NA
NA21596	NA21314	MKK	0.94028	0.0597198	0	Unknown	NA	NA	NA
NA21303	NA21457	MKK	0.940362	0.0596382	0	Unknown	NA	NA	NA
NA21784	NA21522	MKK	0.940432	0.0595679	0	Unknown	NA	NA	NA
NA21686	NA21617	MKK	0.940462	0.0595381	0	Unknown	NA	NA	NA
NA21400	NA21576	MKK	0.940466	0.0595343	9.95e-192	Unknown	NA	NA	NA
NA21578	NA21514	MKK	0.9406	0.0593997	0	Unknown	NA	NA	NA
NA21368	NA21365	MKK	0.940666	0.0593343	0	Unknown	NA	NA	NA
NA21382	NA21487	MKK	0.940678	0.0593217	0	Unknown	NA	NA	NA
NA21614	NA21455	MKK	0.940724	0.0592756	0	Unknown	NA	NA	NA
NA21441	NA21450	MKK	0.940727	0.0592725	0	Unknown	NA	NA	NA
NA21435	NA21417	MKK	0.94077	0.0592296	0	Unknown	NA	NA	NA
NA21717	NA21298	MKK	0.940793	0.058367	0.000839955	Unknown	NA	NA	NA
NA21784	NA21597	MKK	0.940873	0.0591269	0	Unknown	NA	NA	NA
NA21486	NA21311	MKK	0.940879	0.0591212	0	Unknown	NA	NA	NA
NA21435	NA21614	MKK	0.941186	0.0588136	0	Unknown	NA	NA	NA
NA21480	NA21597	MKK	0.941188	0.0588124	0	Unknown	NA	NA	NA
NA21617	NA21693	MKK	0.941278	0.0587218	0	Unknown	NA	NA	NA
NA21339	NA21599	MKK	0.941512	0.0584878	0	Unknown	NA	NA	NA
NA21486	NA21308	MKK	0.941532	0.058468	0	Unknown	NA	NA	NA
NA21596	NA21515	MKK	0.941593	0.0584066	0	Unknown	NA	NA	NA
NA21316	NA21584	MKK	0.941603	0.058397	9.34e-234	Unknown	NA	NA	NA
NA21526	NA21303	MKK	0.941652	0.0583482	0	Unknown	NA	NA	NA
NA21634	NA21359	MKK	0.941745	0.0582551	2.21e-257	Unknown	NA	NA	NA
NA21386	NA21587	MKK	0.941859	0.0581405	0	Unknown	NA	NA	NA
NA21527	NA21596	MKK	0.941871	0.0581285	0	Unknown	NA	NA	NA
NA21575	NA21617	MKK	0.941993	0.0580067	0	Unknown	NA	NA	NA
NA21357	NA21487	MKK	0.94201	0.0579901	0	Unknown	NA	NA	NA
NA21477	NA21439	MKK	0.942094	0.0579058	0	Second-Cousins-Once-Removed	NA	NA	0.015625
NA21417	NA21512	MKK	0.942235	0.0577653	0	Unknown	NA	NA	NA
NA19444	NA19360	LWK	0.942337	0.0576628	0	Unknown	NA	NA	NA
NA21420	NA21584	MKK	0.942367	0.0576196	1.34e-05	Unknown	NA	NA	NA
NA21488	NA21580	MKK	0.942552	0.0574484	0	Unknown	NA	NA	NA
NA21634	NA21367	MKK	0.942703	0.0572966	0	Unknown	NA	NA	NA
NA07031	NA12761	CEU	0.942764	0.0572365	0	Unknown	NA	Fourth-Degree	NA
NA21583	NA21722	MKK	0.942795	0.0572047	0	Unknown	NA	NA	NA
NA21608	NA21617	MKK	0.942813	0.0571868	0	Unknown	NA	NA	NA
NA21351	NA21450	MKK	0.942993	0.0570069	0	Unknown	NA	NA	NA
NA21514	NA21304	MKK	0.943024	0.0569758	0	Unknown	NA	NA	NA
NA21576	NA21733	MKK	0.943025	0.0569746	0	Unknown	NA	NA	NA
NA21379	NA21320	MKK	0.943047	0.0569535	0	Unknown	NA	NA	NA
NA21528	NA21650	MKK	0.943133	0.0568672	0	Unknown	NA	NA	NA
NA21435	NA21378	MKK	0.943194	0.0568057	0	Unknown	NA	NA	NA
NA21576	NA21597	MKK	0.943296	0.0567035	0	Unknown	NA	NA	NA
NA21825	NA21370	MKK	0.943319	0.0566808	0	Unknown	NA	NA	NA
NA21383	NA21529	MKK	0.94338	0.0566204	0	Unknown	NA	NA	NA
NA21320	NA21370	MKK	0.943428	0.0565721	0	Unknown	NA	NA	NA
NA21784	NA21357	MKK	0.943455	0.0565451	0	Unknown	NA	NA	NA
NA21302	NA21455	MKK	0.943593	0.0564069	0	Unknown	NA	NA	NA
NA19466	NA19471	LWK	0.943594	0.0564059	0	Unknown	NA	NA	NA
NA19376	NA19393	LWK	0.943762	0.0562378	0	Unknown	NA	NA	NA
NA21600	NA21825	MKK	0.944077	0.0559235	0	Unknown	NA	NA	NA
NA21480	NA21635	MKK	0.944097	0.055903	0	Unknown	NA	NA	NA
NA21447	NA21440	MKK	0.944243	0.0557571	0	Unknown	NA	NA	NA
NA21784	NA21523	MKK	0.944286	0.0557141	0	Unknown	NA	NA	NA
NA21825	NA21678	MKK	0.944315	0.0556852	0	Unknown	NA	NA	NA
NA21313	NA21386	MKK	0.944483	0.0555166	0	Unknown	NA	NA	NA
NA19393	NA19375	LWK	0.944516	0.055484	0	Unknown	NA	NA	NA
NA21390	NA21455	MKK	0.944565	0.0554348	0	Unknown	NA	NA	NA
NA21382	NA21485	MKK	0.944575	0.0554246	1.31e-293	Unknown	NA	NA	NA
NA19307	NA19434	LWK	0.944607	0.0553934	0	Unknown	NA	NA	NA
NA21717	NA21587	MKK	0.944708	0.0552919	0	Unknown	NA	NA	NA
NA21303	NA21450	MKK	0.944785	0.0552152	0	Unknown	NA	NA	NA
NA21576	NA21389	MKK	0.944843	0.0551571	0	Unknown	NA	NA	NA
NA21435	NA21473	MKK	0.944855	0.0551451	0	Unknown	NA	NA	NA
NA21617	NA21619	MKK	0.944885	0.0551151	0	Unknown	NA	NA	NA
NA21825	NA21473	MKK	0.944991	0.0550093	2.54e-291	Unknown	NA	NA	NA
NA21514	NA21421	MKK	0.945169	0.0548311	0	Unknown	NA	NA	NA
NA21825	NA21448	MKK	0.945293	0.054707	0	Unknown	NA	NA	NA
NA19384	NA19017	LWK	0.945376	0.0546245	0	Unknown	NA	NA	NA
NA21423	NA21440	MKK	0.94539	0.05461	0	Unknown	NA	NA	NA
NA21678	NA21617	MKK	0.945394	0.0546063	0	Unknown	NA	NA	NA
NA21389	NA21529	MKK	0.945438	0.0545624	0	Unknown	NA	NA	NA
NA21486	NA21529	MKK	0.945487	0.0545131	0	Unknown	NA	NA	NA
NA21512	NA21722	MKK	0.945489	0.0545107	0	Unknown	NA	NA	NA
NA21356	NA21525	MKK	0.945635	0.0535315	0.000833789	Unknown	NA	NA	NA
NA21575	NA21341	MKK	0.945655	0.0543454	0	Unknown	NA	NA	NA
NA21359	NA21314	MKK	0.945705	0.054295	0	Unknown	NA	NA	NA
NA21386	NA21303	MKK	0.945771	0.0542287	0	Unknown	NA	NA	NA
NA21611	NA21583	MKK	0.945897	0.0541029	0	Unknown	NA	NA	NA
NA21388	NA21448	MKK	0.945915	0.0540847	0	Unknown	NA	NA	NA
NA06994	NA12892	CEU	0.945962	0.0540376	0	Unknown	NA	Fourth-Degree	NA
NA21311	NA21622	MKK	0.945981	0.0540194	0	Unknown	NA	NA	NA
NA21359	NA21425	MKK	0.946293	0.0537075	0	Unknown	NA	NA	NA
NA21311	NA21596	MKK	0.946354	0.0536461	0	Unknown	NA	NA	NA
NA21302	NA21318	MKK	0.946357	0.0536425	0	Unknown	NA	NA	NA
NA21614	NA21366	MKK	0.946384	0.0512519	0.00236417	Unknown_IBD2	NA	NA	NA
NA21473	NA21408	MKK	0.946453	0.0535472	0	Unknown	NA	NA	NA
NA21615	NA21421	MKK	0.946454	0.0535463	0	Unknown	NA	NA	NA
NA21142	NA21098	GIH	0.946657	0.0533431	0	Unknown	NA	NA	NA
NA21451	NA21308	MKK	0.946692	0.0533085	0	Unknown	NA	NA	NA
NA21517	NA21341	MKK	0.946742	0.0532583	0	Unknown	NA	NA	NA
NA21717	NA21301	MKK	0.946803	0.0531966	0	Unknown	NA	NA	NA
NA21479	NA21510	MKK	0.946948	0.0530523	0	Unknown	NA	NA	NA
NA21308	NA21613	MKK	0.946971	0.0530291	0	Unknown	NA	NA	NA
NA21442	NA21517	MKK	0.947091	0.0529095	0	Unknown	NA	NA	NA
NA21336	NA21583	MKK	0.947246	0.0527536	0	Unknown	NA	NA	NA
NA21608	NA21718	MKK	0.947319	0.0526806	0	Unknown	NA	NA	NA
NA21302	NA21520	MKK	0.947381	0.0526195	0	Unknown	NA	NA	NA
NA21647	NA21367	MKK	0.947489	0.0525109	0	Unknown	NA	NA	NA
NA21417	NA21366	MKK	0.947507	0.0524926	0	Unknown	NA	NA	NA
NA21635	NA21613	MKK	0.947508	0.0520589	0.000433355	Unknown	NA	NA	NA
NA21784	NA21365	MKK	0.947644	0.0523562	0	Unknown	NA	NA	NA
NA21825	NA21722	MKK	0.947776	0.0522237	0	Unknown	NA	NA	NA
NA21683	NA21366	MKK	0.947789	0.0522109	0	Unknown	NA	NA	NA
NA21636	NA21420	MKK	0.947866	0.0521344	0	Unknown	NA	NA	NA
NA21339	NA21515	MKK	0.947926	0.0520736	0	Unknown	NA	NA	NA
NA21425	NA21622	MKK	0.94804	0.0519603	0	Fifth-Degree	NA	NA	0.03125
NA21408	NA21420	MKK	0.948053	0.0519468	0	Unknown	NA	NA	NA
NA21608	NA21363	MKK	0.948059	0.0519405	0	Fourth-Degree	NA	NA	0.0625
NA21488	NA21388	MKK	0.94825	0.0517501	0	Unknown	NA	NA	NA
NA19665	NA19686	MXL	0.94828	0.0517199	1.21e-219	Unknown	NA	NA	NA
NA21357	NA21368	MKK	0.948401	0.0515995	0	Unknown	NA	NA	NA
NA21489	NA21403	MKK	0.948491	0.0515085	0	Unknown	NA	NA	NA
NA21366	NA21597	MKK	0.948495	0.0515053	0	Unknown	NA	NA	NA
NA21473	NA21683	MKK	0.948521	0.0514792	0	Unknown	NA	NA	NA
NA21424	NA21515	MKK	0.948546	0.051454	0	Unknown	NA	NA	NA
NA21648	NA21359	MKK	0.94858	0.05142	0	Unknown	NA	NA	NA
NA21318	NA21515	MKK	0.948683	0.0513174	0	Unknown	NA	NA	NA
NA21442	NA21524	MKK	0.948721	0.0512789	0	Fifth-Degree	NA	NA	0.03125
NA21417	NA21442	MKK	0.948831	0.0511688	0	Unknown	NA	NA	NA
NA21608	NA21493	MKK	0.948977	0.0510233	0	Unknown	NA	NA	NA
NA21435	NA21619	MKK	0.949026	0.0509736	0	Unknown	NA	NA	NA
NA21424	NA21304	MKK	0.949034	0.0509658	0	Unknown	NA	NA	NA
NA21435	NA21311	MKK	0.949152	0.0508479	0	Unknown	NA	NA	NA
NA21647	NA21425	MKK	0.94954	0.0504601	0	Unknown	NA	NA	NA
NA21686	NA21365	MKK	0.949599	0.0504013	0	Unknown	NA	NA	NA
NA21320	NA21356	MKK	0.949612	0.0503875	0	Unknown	NA	NA	NA
NA12748	NA11931	CEU	0.94966	0.0503397	3.27e-191	Unknown	NA	Fourth-Degree	NA
NA21650	NA21353	MKK	0.949674	0.050326	0	Unknown	NA	NA	NA
NA21490	NA21529	MKK	0.949712	0.0502878	0	Unknown	NA	NA	NA
NA21510	NA21425	MKK	0.949722	0.0502779	0	Unknown	NA	NA	NA
NA21367	NA21361	MKK	0.949793	0.0502074	0	Unknown	NA	NA	NA
NA21517	NA21584	MKK	0.949882	0.0501184	0	Unknown	NA	NA	NA
NA21302	NA21378	MKK	0.949907	0.0500933	2.45e-191	Unknown	NA	NA	NA
NA21486	NA21320	MKK	0.949924	0.0500759	0	Unknown	NA	NA	NA
NA21473	NA21523	MKK	0.949937	0.0500633	0	Unknown	NA	NA	NA
NA21617	NA21635	MKK	0.949943	0.0500571	0	Unknown	NA	NA	NA
NA19352	NA19026	LWK	0.950015	0.0499848	0	Unknown	NA	NA	NA
NA21435	NA21613	MKK	0.950047	0.0499532	0	Unknown	NA	NA	NA
NA21384	NA21529	MKK	0.950145	0.0498545	0	Unknown	NA	NA	NA
NA21362	NA21650	MKK	0.950171	0.0498291	0	Unknown	NA	NA	NA
NA21104	NA21103	GIH	0.950238	0.049762	0	Unknown	NA	NA	NA
NA21608	NA21312	MKK	0.950263	0.0497366	0	Unknown	NA	NA	NA
NA21597	NA21584	MKK	0.950289	0.0497108	0	Unknown	NA	NA	NA
NA21391	NA21718	MKK	0.950298	0.0497016	0	Unknown	NA	NA	NA
NA21435	NA21359	MKK	0.950309	0.0496908	0	Unknown	NA	NA	NA
NA21339	NA21601	MKK	0.950358	0.0496425	0	Unknown	NA	NA	NA
NA21718	NA21587	MKK	0.950424	0.0495762	0	Unknown	NA	NA	NA
NA19376	NA19039	LWK	0.95051	0.04949	0	Unknown	NA	NA	NA
NA21361	NA21596	MKK	0.950558	0.0494422	0	Unknown	NA	NA	NA
NA21578	NA21404	MKK	0.950616	0.0493845	0	Unknown	NA	NA	NA
NA21476	NA21576	MKK	0.950734	0.049266	0	Unknown	NA	NA	NA
NA21365	NA21363	MKK	0.950736	0.0492637	0	Unknown	NA	NA	NA
NA21717	NA21440	MKK	0.950829	0.0491709	0	Unknown	NA	NA	NA
NA19317	NA19318	LWK	0.950929	0.0490709	0	Unknown	NA	NA	NA
NA21784	NA21455	MKK	0.950938	0.049062	0	Unknown	NA	NA	NA
NA21308	NA21584	MKK	0.950959	0.0490408	0	Unknown	NA	NA	NA
NA21454	NA21784	MKK	0.950973	0.0490269	0	Unknown	NA	NA	NA
NA21486	NA21366	MKK	0.951078	0.0489215	4.55e-44	Unknown	NA	NA	NA
NA21477	NA21357	MKK	0.951085	0.0489153	0	Unknown	NA	NA	NA
NA21576	NA21366	MKK	0.951196	0.048804	0	Unknown	NA	NA	NA
NA21302	NA21453	MKK	0.951228	0.0487719	0	Unknown	NA	NA	NA
NA21686	NA21450	MKK	0.951294	0.0469288	0.00177744	Unknown_IBD2	NA	NA	NA
NA21447	NA21601	MKK	0.951299	0.048701	0	Unknown	NA	NA	NA
NA21316	NA21381	MKK	0.951385	0.0486149	0	Unknown	NA	NA	NA
NA21435	NA21370	MKK	0.951432	0.0485684	0	Unknown	NA	NA	NA
NA21576	NA21448	MKK	0.951492	0.0485075	0	Unknown	NA	NA	NA
NA21686	NA21523	MKK	0.951577	0.0484227	0	Unknown	NA	NA	NA
NA21473	NA21450	MKK	0.951585	0.0484146	0	Unknown	NA	NA	NA
NA21302	NA21514	MKK	0.951625	0.0483746	0	Unknown	NA	NA	NA
NA21615	NA21318	MKK	0.951718	0.0482823	6.04e-259	Unknown	NA	NA	NA
NA21740	NA21404	MKK	0.951749	0.0482513	0	Unknown	NA	NA	NA
NA21442	NA21450	MKK	0.951796	0.0482039	0	Unknown	NA	NA	NA
NA21440	NA21587	MKK	0.951851	0.0481493	0	Unknown	NA	NA	NA
NA21614	NA21408	MKK	0.951854	0.0481461	0	Unknown	NA	NA	NA
NA21613	NA21619	MKK	0.951873	0.048127	0	Unknown	NA	NA	NA
NA20282	NA20281	ASW	0.95188	0.0481199	0	Unknown	NA	NA	NA
NA21401	NA21525	MKK	0.951907	0.0480928	0	Unknown	NA	NA	NA
NA21355	NA21304	MKK	0.95195	0.0480495	0	Unknown	NA	NA	NA
NA21488	NA21529	MKK	0.951982	0.0480182	0	Unknown	NA	NA	NA
NA21356	NA21365	MKK	0.951995	0.048005	0	Unknown	NA	NA	NA
NA21486	NA21523	MKK	0.952012	0.0479879	0	Unknown	NA	NA	NA
NA21825	NA21619	MKK	0.952037	0.0479629	0	Unknown	NA	NA	NA
NA21513	NA21308	MKK	0.952078	0.047922	0	Unknown	NA	NA	NA
NA21366	NA21493	MKK	0.952136	0.0478636	0	Unknown	NA	NA	NA
NA21379	NA21365	MKK	0.952165	0.0478352	0	Unknown	NA	NA	NA
NA21440	NA21408	MKK	0.952169	0.0478309	0	Unknown	NA	NA	NA
NA21740	NA21453	MKK	0.952292	0.0477078	0	Unknown	NA	NA	NA
NA21513	NA21408	MKK	0.952323	0.0476765	0	Unknown	NA	NA	NA
NA21423	NA21520	MKK	0.952392	0.0476084	0	Unknown	NA	NA	NA
NA21615	NA21584	MKK	0.952409	0.0475914	0	Unknown	NA	NA	NA
NA21825	NA21363	MKK	0.952528	0.0474722	0	Unknown	NA	NA	NA
NA21717	NA21479	MKK	0.952548	0.0474522	0	Unknown	NA	NA	NA
NA21634	NA21361	MKK	0.952563	0.0474373	0	Unknown	NA	NA	NA
NA21576	NA21320	MKK	0.95258	0.0474203	0	Unknown	NA	NA	NA
NA21401	NA21683	MKK	0.952617	0.0473833	0	Unknown	NA	NA	NA
NA21368	NA21523	MKK	0.952715	0.0472853	0	Unknown	NA	NA	NA
NA21490	NA21383	MKK	0.952782	0.0472178	0	Unknown	NA	NA	NA
NA21391	NA21301	MKK	0.952808	0.0471922	0	Unknown	NA	NA	NA
NA21355	NA21527	MKK	0.952854	0.0471464	0	Unknown	NA	NA	NA
NA21447	NA21441	MKK	0.952947	0.0462388	0.000814579	Unknown	NA	NA	NA
NA21480	NA21678	MKK	0.952971	0.047029	0	Unknown	NA	NA	NA
NA21382	NA21490	MKK	0.952986	0.0470139	0	Unknown	NA	NA	NA
NA21454	NA21485	MKK	0.952992	0.0470083	0	Unknown	NA	NA	NA
NA21479	NA21493	MKK	0.953005	0.046995	2.51e-103	Unknown	NA	NA	NA
NA19376	NA19350	LWK	0.953028	0.0469716	0	Unknown	NA	NA	NA
NA21301	NA21316	MKK	0.953112	0.0468881	0	Unknown	NA	NA	NA
NA19094	NA19103	YRI	0.953115	0.046885	0	Unknown	NA	Fourth-Degree	NA
NA21439	NA21450	MKK	0.953211	0.0467894	0	Fourth-Degree	NA	NA	0.0625
NA21784	NA21631	MKK	0.953306	0.0466938	0	Unknown	NA	NA	NA
NA21578	NA21622	MKK	0.953347	0.0466535	0	Unknown	NA	NA	NA
NA21678	NA21613	MKK	0.953381	0.0466185	0	Unknown	NA	NA	NA
NA21678	NA21365	MKK	0.953421	0.0465793	0	Unknown	NA	NA	NA
NA21825	NA21635	MKK	0.953453	0.0465473	0	Unknown	NA	NA	NA
NA21486	NA21525	MKK	0.953506	0.0464942	0	Unknown	NA	NA	NA
NA21386	NA21383	MKK	0.953516	0.0464843	0	Unknown	NA	NA	NA
NA19701	NA19705	ASW	0.953604	0.0463957	0	Unknown	NA	NA	NA
NA21741	NA21517	MKK	0.953679	0.0463213	0	Unknown	NA	NA	NA
NA21722	NA21737	MKK	0.953846	0.0461536	0	Unknown	NA	NA	NA
NA21491	NA21341	MKK	0.953848	0.0461524	0	Unknown	NA	NA	NA
NA21344	NA21722	MKK	0.953973	0.0460271	0	Unknown	NA	NA	NA
NA21528	NA21388	MKK	0.954011	0.0459892	0	Unknown	NA	NA	NA
NA21719	NA21301	MKK	0.954012	0.0459877	0	Unknown	NA	NA	NA
NA20346	NA20350	ASW	0.954048	0.0459525	0	Unknown	NA	Fourth-Degree	NA
NA21417	NA21523	MKK	0.954084	0.0459164	3.95253e-323	Unknown	NA	NA	NA
NA21528	NA21717	MKK	0.954103	0.0458973	0	Unknown	NA	NA	NA
NA21617	NA21308	MKK	0.954103	0.0458967	0	Unknown	NA	NA	NA
NA21513	NA21617	MKK	0.954107	0.045893	0	Unknown	NA	NA	NA
NA21400	NA21366	MKK	0.954136	0.0458643	0	Fifth-Degree	NA	NA	0.03125
NA21513	NA21365	MKK	0.954143	0.045857	3.3e-294	Unknown	NA	NA	NA
NA21320	NA21359	MKK	0.954208	0.0457922	0	Unknown	NA	NA	NA
NA21614	NA21494	MKK	0.954274	0.0457262	0	Unknown	NA	NA	NA
NA21480	NA21475	MKK	0.954295	0.0444332	0.00127197	Unknown_IBD2	NA	NA	NA
NA21733	NA21401	MKK	0.954299	0.0457007	4.9e-147	Sixth-Degree	NA	NA	0.015625
NA21513	NA21523	MKK	0.954318	0.0451551	0.00052722	Unknown	NA	NA	NA
NA21608	NA21613	MKK	0.954358	0.0456415	0	Fourth-Degree	NA	NA	0.0625
NA19317	NA19347	LWK	0.954385	0.0456145	0	Unknown	NA	NA	NA
NA21486	NA21597	MKK	0.954394	0.0456062	0	Unknown	NA	NA	NA
NA20129	NA19836	ASW	0.954472	0.0455278	0	Unknown	NA	NA	NA
NA21648	NA21424	MKK	0.954481	0.0401945	0.00532402	Unknown_IBD2	NA	NA	NA
NA21617	NA21424	MKK	0.95469	0.0453102	0	Unknown	NA	NA	NA
NA12818	NA12752	CEU	0.954739	0.0452607	0	Unknown	NA	Fourth-Degree	NA
NA21361	NA21718	MKK	0.954799	0.0452015	0	Unknown	NA	NA	NA
NA21733	NA21364	MKK	0.954844	0.0451563	0	Unknown	NA	NA	NA
NA21825	NA21450	MKK	0.954925	0.0450748	0	Unknown	NA	NA	NA
NA21476	NA21486	MKK	0.954932	0.0450679	0	Unknown	NA	NA	NA
NA21308	NA21442	MKK	0.954955	0.045045	0	Unknown	NA	NA	NA
NA21528	NA21440	MKK	0.954963	0.0450368	0	Unknown	NA	NA	NA
NA21365	NA21619	MKK	0.955008	0.0449919	0	Unknown	NA	NA	NA
NA21615	NA21316	MKK	0.955055	0.0449447	1.62e-257	Unknown	NA	NA	NA
NA21440	NA21421	MKK	0.955081	0.0449188	0	Unknown	NA	NA	NA
NA21388	NA21587	MKK	0.955094	0.0449065	0	Unknown	NA	NA	NA
NA21302	NA21417	MKK	0.955095	0.0449053	0	Unknown	NA	NA	NA
NA21390	NA21479	MKK	0.95516	0.0448399	0	Unknown	NA	NA	NA
NA21312	NA21523	MKK	0.955161	0.0448392	0	Unknown	NA	NA	NA
NA21608	NA21494	MKK	0.955185	0.0448153	0	Unknown	NA	NA	NA
NA21608	NA21344	MKK	0.955215	0.044785	0	Unknown	NA	NA	NA
NA21608	NA21737	MKK	0.955246	0.0447543	0	Unknown	NA	NA	NA
NA21740	NA21390	MKK	0.955292	0.0447075	0	Unknown	NA	NA	NA
NA21611	NA21527	MKK	0.955458	0.0445417	0	Unknown	NA	NA	NA
NA21741	NA21514	MKK	0.955469	0.0445314	0	Unknown	NA	NA	NA
NA21408	NA21441	MKK	0.955506	0.0444937	0	Unknown	NA	NA	NA
NA21678	NA21473	MKK	0.955551	0.0444487	0	Unknown	NA	NA	NA
NA21408	NA21304	MKK	0.955707	0.0442927	0	Unknown	NA	NA	NA
NA21300	NA21517	MKK	0.955739	0.0442615	0	Unknown	NA	NA	NA
NA19046	NA19393	LWK	0.955752	0.0442481	0	Unknown	NA	NA	NA
NA21313	NA21526	MKK	0.955773	0.0442269	0	Unknown	NA	NA	NA
NA21425	NA21333	MKK	0.955815	0.0441848	1.6e-153	Unknown	NA	NA	NA
NA21448	NA21515	MKK	0.955915	0.0440852	0	Unknown	NA	NA	NA
NA10852	NA07055	CEU	0.955947	0.0440531	0	Unknown	NA	NA	NA
NA21435	NA21457	MKK	0.955984	0.044016	0	Unknown	NA	NA	NA
NA21717	NA21442	MKK	0.956018	0.0439817	0	Unknown	NA	NA	NA
NA21576	NA21617	MKK	0.95605	0.0439502	0	Unknown	NA	NA	NA
NA21383	NA21388	MKK	0.956091	0.0439087	0	Unknown	NA	NA	NA
NA21435	NA21635	MKK	0.956131	0.0438689	0	Unknown	NA	NA	NA
NA21648	NA21596	MKK	0.956156	0.0438441	0	Unknown	NA	NA	NA
NA21391	NA21722	MKK	0.956181	0.0438185	0	Unknown	NA	NA	NA
NA21529	NA21487	MKK	0.956212	0.0437878	0	Unknown	NA	NA	NA
NA21382	NA21475	MKK	0.956239	0.0437614	0	Unknown	NA	NA	NA
NA21576	NA21525	MKK	0.956245	0.0437549	0	Unknown	NA	NA	NA
NA21717	NA21622	MKK	0.956303	0.0436969	0	Unknown	NA	NA	NA
NA21488	NA21389	MKK	0.956343	0.0436571	0	Unknown	NA	NA	NA
NA21408	NA21520	MKK	0.956347	0.0436528	0	Unknown	NA	NA	NA
NA21525	NA21599	MKK	0.956348	0.0436517	0	Unknown	NA	NA	NA
NA21417	NA21363	MKK	0.956409	0.0435907	0	Unknown	NA	NA	NA
NA21414	NA21491	MKK	0.956442	0.043558	0	Unknown	NA	NA	NA
NA21512	NA21620	MKK	0.956455	0.0435447	0	Unknown	NA	NA	NA
NA21733	NA21489	MKK	0.956492	0.0435078	0	Unknown	NA	NA	NA
NA21683	NA21523	MKK	0.956506	0.0434939	0	Unknown	NA	NA	NA
NA21636	NA21317	MKK	0.956539	0.043461	0	Fifth-Degree	NA	NA	0.03125
NA21423	NA21303	MKK	0.956552	0.0434479	5.43e-114	Unknown	NA	NA	NA
NA21302	NA21648	MKK	0.956556	0.0434435	0	Unknown	NA	NA	NA
NA19466	NA19467	LWK	0.9566	0.0433998	0	Unknown	NA	NA	NA
NA21391	NA21615	MKK	0.956621	0.0433791	0	Unknown	NA	NA	NA
NA21647	NA21361	MKK	0.956622	0.0433785	0	Unknown	NA	NA	NA
NA21617	NA21517	MKK	0.956622	0.0433779	0	Unknown	NA	NA	NA
NA21617	NA21351	MKK	0.956719	0.0432812	0	Unknown	NA	NA	NA
NA21513	NA21486	MKK	0.956737	0.0432627	0	Unknown	NA	NA	NA
NA21457	NA21450	MKK	0.956757	0.0432431	0	Unknown	NA	NA	NA
NA07031	NA12752	CEU	0.95684	0.0431605	0	Unknown	NA	NA	NA
NA21525	NA21370	MKK	0.956899	0.0431005	0	Unknown	NA	NA	NA
NA21480	NA21485	MKK	0.956936	0.043064	0	First-Cousins-Once-Removed	NA	NA	0.0625
NA21401	NA21583	MKK	0.956948	0.043052	0	Unknown	NA	NA	NA
NA21614	NA21825	MKK	0.956953	0.0430474	0	Unknown	NA	NA	NA
NA19350	NA19045	LWK	0.956961	0.0430388	0	Unknown	NA	NA	NA
NA21491	NA21351	MKK	0.956965	0.0430346	0	Unknown	NA	NA	NA
NA21784	NA21682	MKK	0.956995	0.0430046	0	Unknown	NA	NA	NA
NA21634	NA21314	MKK	0.956996	0.0430041	0	Unknown	NA	NA	NA
NA21740	NA21448	MKK	0.957005	0.0429953	0	Unknown	NA	NA	NA
NA21723	NA21364	MKK	0.957201	0.0427991	0	Unknown	NA	NA	NA
NA21608	NA21370	MKK	0.957223	0.0427766	0	Unknown	NA	NA	NA
NA21301	NA21722	MKK	0.957277	0.0427235	0	Unknown	NA	NA	NA
NA21379	NA21613	MKK	0.957289	0.0427111	0	Unknown	NA	NA	NA
NA21417	NA21718	MKK	0.957366	0.0426343	0	Unknown	NA	NA	NA
NA21523	NA21613	MKK	0.957427	0.0425729	0	Unknown	NA	NA	NA
NA21635	NA21737	MKK	0.957439	0.0425609	0	Unknown	NA	NA	NA
NA21383	NA21298	MKK	0.957458	0.0425422	0	Unknown	NA	NA	NA
NA21408	NA21363	MKK	0.957466	0.0425343	0	Unknown	NA	NA	NA
NA21344	NA21635	MKK	0.957466	0.0425341	0	Unknown	NA	NA	NA
NA21717	NA21388	MKK	0.957525	0.042475	0	Unknown	NA	NA	NA
NA21390	NA21527	MKK	0.957525	0.0424748	0	Unknown	NA	NA	NA
NA21528	NA21302	MKK	0.957565	0.0424346	0	Unknown	NA	NA	NA
NA21401	NA21360	MKK	0.957587	0.0424132	0	Unknown	NA	NA	NA
NA21453	NA21479	MKK	0.95759	0.0424101	0	Unknown	NA	NA	NA
NA21686	NA21408	MKK	0.95761	0.0423903	0	Unknown	NA	NA	NA
NA21420	NA21439	MKK	0.957644	0.0423564	0	Unknown	NA	NA	NA
NA21301	NA21718	MKK	0.957725	0.0387693	0.00350591	Unknown_IBD2	NA	NA	NA
NA21479	NA21448	MKK	0.957874	0.0421256	0	Unknown	NA	NA	NA
NA21486	NA21514	MKK	0.957883	0.0421173	0	Unknown	NA	NA	NA
NA20521	NA20831	TSI	0.957926	0.0420744	0	Unknown	NA	NA	NA
NA21617	NA21417	MKK	0.958	0.0419999	0	Unknown	NA	NA	NA
NA21583	NA21515	MKK	0.958015	0.0419849	0	Unknown	NA	NA	NA
NA21454	NA21477	MKK	0.958018	0.0419817	7.92e-264	Unknown	NA	NA	NA
NA21313	NA21303	MKK	0.958201	0.0417989	0	Unknown	NA	NA	NA
NA21477	NA21529	MKK	0.958215	0.0417846	0	Unknown	NA	NA	NA
NA21491	NA21352	MKK	0.95824	0.0417603	0	Unknown	NA	NA	NA
NA21620	NA21584	MKK	0.958272	0.041728	0	Unknown	NA	NA	NA
NA21686	NA21678	MKK	0.958408	0.0415921	0	Unknown	NA	NA	NA
NA21825	NA21613	MKK	0.958415	0.0415853	0	Unknown	NA	NA	NA
NA21415	NA21457	MKK	0.958449	0.0415511	0	Unknown	NA	NA	NA
NA21619	NA21370	MKK	0.958454	0.0415463	0	Unknown	NA	NA	NA
NA21825	NA21515	MKK	0.958509	0.0414909	0	Unknown	NA	NA	NA
NA20518	NA20539	TSI	0.958539	0.0414607	0	Unknown	NA	NA	NA
NA21476	NA21371	MKK	0.958616	0.0413838	0	Unknown	NA	NA	NA
NA21356	NA21524	MKK	0.958721	0.0412788	0	Unknown	NA	NA	NA
NA21359	NA21333	MKK	0.958722	0.0412777	4.3626e-321	Unknown	NA	NA	NA
NA21390	NA21388	MKK	0.958743	0.0412567	0	Unknown	NA	NA	NA
NA20518	NA20828	TSI	0.958767	0.0412331	0	Unknown	NA	NA	NA
NA21400	NA21361	MKK	0.958782	0.0412177	0	Unknown	NA	NA	NA
NA19904	NA19711	ASW	0.958912	0.041088	0	Unknown	NA	NA	NA
NA21336	NA21352	MKK	0.95893	0.0410704	0	Unknown	NA	NA	NA
NA21401	NA21365	MKK	0.958993	0.0410073	0	Fifth-Degree	NA	NA	NA
NA21733	NA21320	MKK	0.959002	0.0409976	0	Unknown	NA	NA	NA
NA21514	NA21718	MKK	0.95903	0.0409698	0	Unknown	NA	NA	NA
NA21617	NA21683	MKK	0.959083	0.0409172	1.94e-83	Unknown	NA	NA	NA
NA21488	NA21383	MKK	0.959087	0.0409132	0	Unknown	NA	NA	NA
NA21301	NA21597	MKK	0.959216	0.0407835	0	Unknown	NA	NA	NA
NA21425	NA21442	MKK	0.95922	0.0407802	0	Unknown	NA	NA	NA
NA21678	NA21584	MKK	0.959239	0.0407608	0	Unknown	NA	NA	NA
NA19035	NA19308	LWK	0.959251	0.0407494	0	Unknown	NA	NA	NA
NA19307	NA19360	LWK	0.959251	0.0407489	2.3e-270	Unknown	NA	NA	NA
NA21784	NA21525	MKK	0.959322	0.0406778	2.16e-129	Unknown	NA	NA	NA
NA21447	NA21442	MKK	0.959344	0.0406558	0	Unknown	NA	NA	NA
NA21417	NA21365	MKK	0.959359	0.0406408	0	Unknown	NA	NA	NA
NA21424	NA21314	MKK	0.959377	0.0406231	0	Unknown	NA	NA	NA
NA20884	NA20877	GIH	0.959459	0.0405412	0	Unknown	NA	NA	NA
NA06984	NA07346	CEU	0.959511	0.0404888	1.58e-277	Unknown	NA	NA	NA
NA21825	NA21378	MKK	0.959578	0.0404222	0	Unknown	NA	NA	NA
NA21336	NA21515	MKK	0.959599	0.0404012	0	Unknown	NA	NA	NA
NA21339	NA21402	MKK	0.95961	0.0403899	0	Unknown	NA	NA	NA
NA21648	NA21365	MKK	0.959673	0.0403271	0	Unknown	NA	NA	NA
NA21473	NA21617	MKK	0.959718	0.0402824	0	Unknown	NA	NA	NA
NA21408	NA21648	MKK	0.959825	0.0401747	0	Unknown	NA	NA	NA
NA21366	NA21351	MKK	0.959904	0.0400957	0	Unknown	NA	NA	NA
NA21636	NA21424	MKK	0.959993	0.0400066	0	Unknown	NA	NA	NA
NA21367	NA21425	MKK	0.960093	0.0399067	0	Unknown	NA	NA	NA
NA21434	NA21575	MKK	0.960107	0.0398934	6.23e-183	Unknown	NA	NA	NA
NA21510	NA21493	MKK	0.960118	0.0398822	0	Unknown	NA	NA	NA
NA21303	NA21596	MKK	0.960146	0.0398537	0	Unknown	NA	NA	NA
NA21479	NA21512	MKK	0.960191	0.0398093	0	Unknown	NA	NA	NA
NA21620	NA21304	MKK	0.960197	0.0398033	0	Unknown	NA	NA	NA
NA21402	NA21631	MKK	0.960214	0.0397858	0	Unknown	NA	NA	NA
NA20350	NA20347	ASW	0.960262	0.0397376	0	Unknown	NA	NA	NA
NA20297	NA20317	ASW	0.960383	0.0396174	0	Unknown	NA	NA	NA
NA21317	NA21515	MKK	0.960468	0.0395315	0	Unknown	NA	NA	NA
NA21718	NA21298	MKK	0.96048	0.0395202	0	Unknown	NA	NA	NA
NA21423	NA21599	MKK	0.960489	0.0395111	0	Unknown	NA	NA	NA
NA21716	NA21514	MKK	0.960522	0.0394784	0	Unknown	NA	NA	NA
NA21596	NA21722	MKK	0.960706	0.0390766	0.00021735	Unknown	NA	NA	NA
NA21409	NA21622	MKK	0.960709	0.0392912	0	Unknown	NA	NA	NA
NA21634	NA21650	MKK	0.960727	0.0392728	0	Unknown	NA	NA	NA
NA21365	NA21635	MKK	0.960758	0.039242	0	Unknown	NA	NA	NA
NA21784	NA21366	MKK	0.960769	0.0392307	0	Unknown	NA	NA	NA
NA21718	NA21421	MKK	0.960784	0.0392156	0	Unknown	NA	NA	NA
NA21423	NA21442	MKK	0.960814	0.0391856	0	Unknown	NA	NA	NA
NA21363	NA21635	MKK	0.960864	0.0391357	0	Unknown	NA	NA	NA
NA21362	NA21475	MKK	0.960885	0.0391152	0	First-Cousins-Twice-Removed	NA	NA	0.03125
NA21414	NA21403	MKK	0.960888	0.039112	0	Unknown	NA	NA	NA
NA21741	NA21361	MKK	0.960888	0.0391118	0	Unknown	NA	NA	NA
NA21361	NA21314	MKK	0.960924	0.0390757	0	Unknown	NA	NA	NA
NA21523	NA21514	MKK	0.961002	0.0389978	0	Unknown	NA	NA	NA
NA21597	NA21381	MKK	0.961006	0.0389935	0	Unknown	NA	NA	NA
NA21408	NA21442	MKK	0.96102	0.0389803	0	Unknown	NA	NA	NA
NA21362	NA21455	MKK	0.961025	0.0389752	0	Unknown	NA	NA	NA
NA21383	NA21457	MKK	0.96105	0.0389503	0	Unknown	NA	NA	NA
NA21448	NA21381	MKK	0.961053	0.0389471	0	Unknown	NA	NA	NA
NA10831	NA12264	CEU	0.961097	0.0389033	0	Unknown	NA	First-Cousins-Once-Removed	NA
NA21425	NA21515	MKK	0.961188	0.0388125	0	Unknown	NA	NA	NA
NA21379	NA21617	MKK	0.961219	0.0387815	0	Unknown	NA	NA	NA
NA21825	NA21320	MKK	0.961221	0.0387793	0	Fourth-Degree	NA	NA	0.0625
NA21523	NA21351	MKK	0.961261	0.038739	0	Unknown	NA	NA	NA
NA21361	NA21425	MKK	0.961272	0.0387281	0	Unknown	NA	NA	NA
NA21513	NA21635	MKK	0.961285	0.0381086	0.000606586	Unknown	NA	NA	NA
NA21527	NA21436	MKK	0.961366	0.0386343	0	Unknown	NA	NA	NA
NA21825	NA21457	MKK	0.961445	0.0385545	0	Unknown	NA	NA	NA
NA21784	NA21405	MKK	0.961501	0.0384988	0	Unknown	NA	NA	NA
NA21717	NA21344	MKK	0.961512	0.0384877	0	Unknown	NA	NA	NA
NA21389	NA21448	MKK	0.961513	0.0384868	0	Unknown	NA	NA	NA
NA21362	NA21485	MKK	0.961515	0.0384854	0	Half-Great-Avuncular	NA	NA	0.0625
NA19121	NA19122	YRI	0.961598	0.038402	0	Unknown	NA	NA	NA
NA19380	NA19379	LWK	0.961642	0.0383583	0	Unknown	NA	NA	NA
NA21423	NA21339	MKK	0.961656	0.0383442	0	Unknown	NA	NA	NA
NA21717	NA21737	MKK	0.961703	0.0382973	0	Unknown	NA	NA	NA
NA21784	NA21475	MKK	0.961738	0.0382619	0	Unknown	NA	NA	NA
NA21825	NA21417	MKK	0.961845	0.0381546	0	Unknown	NA	NA	NA
NA21379	NA21351	MKK	0.961925	0.038075	0	Unknown	NA	NA	NA
NA21435	NA21683	MKK	0.962034	0.0379661	0	Unknown	NA	NA	NA
NA21740	NA21825	MKK	0.962108	0.0378922	0	Unknown	NA	NA	NA
NA21587	NA21529	MKK	0.962213	0.0377875	0	Unknown	NA	NA	NA
NA21486	NA21309	MKK	0.962247	0.0377526	0	Unknown	NA	NA	NA
NA21399	NA21631	MKK	0.96225	0.0377502	0	Unknown	NA	NA	NA
NA21613	NA21309	MKK	0.962284	0.0377164	0	Unknown	NA	NA	NA
NA21528	NA21718	MKK	0.962298	0.0377025	0	Unknown	NA	NA	NA
NA06989	NA12155	CEU	0.962338	0.0376621	0	Unknown	NA	Fourth-Degree	NA
NA21634	NA21353	MKK	0.962372	0.0376279	0	Unknown	NA	NA	NA
NA07056	NA06991	CEU	0.962398	0.0376022	0	Unknown	NA	NA	NA
NA21424	NA21722	MKK	0.96242	0.0375801	0	Unknown	NA	NA	NA
NA21362	NA21527	MKK	0.962449	0.0375506	0	Unknown	NA	NA	NA
NA21480	NA21438	MKK	0.962558	0.037442	0	Second-Cousins-Once-Removed	NA	NA	0.015625
NA21390	NA21490	MKK	0.962603	0.0373966	0	Unknown	NA	NA	NA
NA21423	NA21613	MKK	0.962655	0.037345	0	Unknown	NA	NA	NA
NA21632	NA21420	MKK	0.962671	0.0373289	0	Unknown	NA	NA	NA
NA21648	NA21450	MKK	0.962712	0.0372878	0	Unknown	NA	NA	NA
NA21614	NA21450	MKK	0.96276	0.0372396	0	Unknown	NA	NA	NA
NA21297	NA21485	MKK	0.962774	0.0372263	0	Unknown	NA	NA	NA
NA19181	NA19166	YRI	0.96279	0.03721	0	Unknown	NA	NA	NA
NA21733	NA21784	MKK	0.962792	0.0372083	0	Unknown	NA	NA	NA
NA21740	NA21494	MKK	0.962824	0.0371757	0	Unknown	NA	NA	NA
NA19448	NA19451	LWK	0.962836	0.0371637	0	Unknown	NA	NA	NA
NA21435	NA21479	MKK	0.962853	0.0371465	0	Unknown	NA	NA	NA
NA21317	NA21381	MKK	0.962918	0.0370818	0	Unknown	NA	NA	NA
NA21617	NA21514	MKK	0.962923	0.0370768	0	Unknown	NA	NA	NA
NA21390	NA21475	MKK	0.96293	0.03707	0	Unknown	NA	NA	NA
NA21522	NA21388	MKK	0.96294	0.0370603	0	Unknown	NA	NA	NA
NA21514	NA21365	MKK	0.962948	0.0370523	0	Unknown	NA	NA	NA
NA21366	NA21613	MKK	0.963026	0.0369738	0	Unknown	NA	NA	NA
NA21528	NA21389	MKK	0.963043	0.0369575	0	Unknown	NA	NA	NA
NA19307	NA19444	LWK	0.963084	0.0369155	0	Unknown	NA	NA	NA
NA21404	NA21457	MKK	0.963107	0.0368927	0	Unknown	NA	NA	NA
NA21825	NA21525	MKK	0.963107	0.036893	0	Fifth-Degree	NA	NA	0.03125
NA19257	NA18923	YRI	0.963209	0.0367907	0	Unknown	NA	NA	NA
NA21513	NA21678	MKK	0.963306	0.036694	0	Unknown	NA	NA	NA
NA21399	NA21527	MKK	0.963342	0.0366583	0	Unknown	NA	NA	NA
NA21825	NA21312	MKK	0.963354	0.0366458	0	Unknown	NA	NA	NA
NA21381	NA21318	MKK	0.963394	0.0366055	0	Unknown	NA	NA	NA
NA21447	NA21686	MKK	0.963439	0.0365613	0	Unknown	NA	NA	NA
NA21583	NA21424	MKK	0.963443	0.0365572	1.21e-288	Unknown	NA	NA	NA
NA21352	NA21450	MKK	0.963447	0.0365525	0	Unknown	NA	NA	NA
NA19398	NA19449	LWK	0.963455	0.0365447	0	Unknown	NA	NA	NA
NA21520	NA21308	MKK	0.963457	0.0365429	0	Unknown	NA	NA	NA
NA21339	NA21314	MKK	0.963465	0.0365347	0	Unknown	NA	NA	NA
NA21613	NA21517	MKK	0.963472	0.0365279	0	Unknown	NA	NA	NA
NA21421	NA21722	MKK	0.963518	0.0364817	0	Unknown	NA	NA	NA
NA21480	NA21453	MKK	0.963531	0.0364358	3.32e-05	Unknown	NA	NA	NA
NA21368	NA21599	MKK	0.963548	0.0364515	0	Unknown	NA	NA	NA
NA21320	NA21308	MKK	0.963609	0.0363907	0	Unknown	NA	NA	NA
NA21301	NA21635	MKK	0.963618	0.0363817	0	Unknown	NA	NA	NA
NA21477	NA21362	MKK	0.963627	0.0363726	0	Second-Cousins-Once-Removed	NA	NA	0.015625
NA21520	NA21523	MKK	0.963655	0.0363446	0	Unknown	NA	NA	NA
NA21302	NA21613	MKK	0.963664	0.0363359	0	Unknown	NA	NA	NA
NA21366	NA21318	MKK	0.963735	0.036265	0	Unknown	NA	NA	NA
NA21608	NA21457	MKK	0.963773	0.0362273	0	Unknown	NA	NA	NA
NA21480	NA21487	MKK	0.963774	0.036226	0	Second-Cousins	NA	NA	0.03125
NA21391	NA21514	MKK	0.963785	0.036215	0	Unknown	NA	NA	NA
NA21447	NA21303	MKK	0.96379	0.0362099	0	Unknown	NA	NA	NA
NA21608	NA21453	MKK	0.963876	0.0342034	0.00192071	Unknown_IBD2	NA	NA	NA
NA21440	NA21385	MKK	0.963878	0.0356969	0.000425538	Unknown	NA	NA	NA
NA21404	NA21631	MKK	0.963916	0.0360837	0	Unknown	NA	NA	NA
NA21678	NA21344	MKK	0.963934	0.036066	0	Unknown	NA	NA	NA
NA21636	NA21359	MKK	0.963943	0.036057	0	Unknown	NA	NA	NA
NA21678	NA21737	MKK	0.963966	0.0360339	0	Unknown	NA	NA	NA
NA21453	NA21583	MKK	0.96406	0.03594	0	Unknown	NA	NA	NA
NA21368	NA21597	MKK	0.964106	0.035894	0	Unknown	NA	NA	NA
NA21825	NA21596	MKK	0.964127	0.0358731	0	Unknown	NA	NA	NA
NA21513	NA21450	MKK	0.964137	0.0358631	0	Unknown	NA	NA	NA
NA21529	NA21485	MKK	0.964168	0.0358317	0	Unknown	NA	NA	NA
NA21490	NA21439	MKK	0.964245	0.0357555	0	Unknown	NA	NA	NA
NA20359	NA20294	ASW	0.964277	0.0357227	0	Unknown	NA	NA	NA
NA20281	NA20301	ASW	0.964278	0.0357217	0	Unknown	NA	NA	NA
NA21423	NA21473	MKK	0.964282	0.0357183	4.52e-179	Unknown	NA	NA	NA
NA21480	NA21448	MKK	0.964384	0.0356159	0	Unknown	NA	NA	NA
NA21683	NA21450	MKK	0.964408	0.0355924	0	Unknown	NA	NA	NA
NA21513	NA21320	MKK	0.964412	0.0355879	0	Unknown	NA	NA	NA
NA21494	NA21737	MKK	0.96449	0.0355099	0	Unknown	NA	NA	NA
NA21365	NA21457	MKK	0.964511	0.0354892	0	Unknown	NA	NA	NA
NA21401	NA21723	MKK	0.96453	0.0354701	0	Sixth-Degree	NA	NA	0.015625
NA21368	NA21509	MKK	0.964538	0.0354625	0	Unknown	NA	NA	NA
NA21494	NA21344	MKK	0.964539	0.0354605	0	Unknown	NA	NA	NA
NA21650	NA21440	MKK	0.964541	0.0354588	3.51e-169	Unknown	NA	NA	NA
NA21301	NA21493	MKK	0.964563	0.0354374	0	Unknown	NA	NA	NA
NA21784	NA21401	MKK	0.964565	0.0352622	0.000173001	Unknown	NA	NA	NA
NA21648	NA21361	MKK	0.964619	0.0353807	0	Unknown	NA	NA	NA
NA21519	NA21301	MKK	0.96462	0.0353801	0	Unknown	NA	NA	NA
NA21303	NA21424	MKK	0.964649	0.0353511	0	Unknown	NA	NA	NA
NA21480	NA21717	MKK	0.964658	0.0353425	0	Unknown	NA	NA	NA
NA21320	NA21351	MKK	0.964672	0.0353281	0	Unknown	NA	NA	NA
NA21455	NA21475	MKK	0.964685	0.0353152	6.38e-213	Unknown	NA	NA	NA
NA21454	NA21391	MKK	0.964688	0.0353123	0	Unknown	NA	NA	NA
NA21318	NA21304	MKK	0.964719	0.0352808	0	Unknown	NA	NA	NA
NA21523	NA21424	MKK	0.964742	0.035258	0	Unknown	NA	NA	NA
NA21599	NA21364	MKK	0.96478	0.0352199	0	Unknown	NA	NA	NA
NA21717	NA21424	MKK	0.964845	0.0351549	0	Unknown	NA	NA	NA
NA21513	NA21718	MKK	0.964921	0.0350789	0	Unknown	NA	NA	NA
NA21477	NA21509	MKK	0.964993	0.035007	0	Unknown	NA	NA	NA
NA21368	NA21525	MKK	0.964993	0.0350068	5.12e-307	Unknown	NA	NA	NA
NA19035	NA19467	LWK	0.965002	0.0349981	0	Unknown	NA	NA	NA
NA21302	NA21683	MKK	0.965004	0.0349956	0	Unknown	NA	NA	NA
NA21477	NA21523	MKK	0.96503	0.0349705	0	Unknown	NA	NA	NA
NA21613	NA21425	MKK	0.96503	0.0349696	0	Unknown	NA	NA	NA
NA21634	NA21311	MKK	0.965073	0.0349265	0	Unknown	NA	NA	NA
NA06989	NA11893	CEU	0.965137	0.034863	0	Unknown	NA	NA	NA
NA21528	NA21384	MKK	0.965205	0.0347953	0	Unknown	NA	NA	NA
NA21451	NA21487	MKK	0.965209	0.0347912	0	Unknown	NA	NA	NA
NA21441	NA21309	MKK	0.965214	0.0347858	0	Unknown	NA	NA	NA
NA21362	NA21490	MKK	0.965228	0.0347723	0	First-Cousins-Twice-Removed	NA	NA	0.03125
NA21435	NA21514	MKK	0.965281	0.0347185	0	Unknown	NA	NA	NA
NA21447	NA21613	MKK	0.965295	0.0347053	0	Unknown	NA	NA	NA
NA21311	NA21424	MKK	0.965357	0.0346432	0	Unknown	NA	NA	NA
NA21424	NA21613	MKK	0.965393	0.0346069	0	Unknown	NA	NA	NA
NA21510	NA21596	MKK	0.965425	0.0345748	0	Unknown	NA	NA	NA
NA21366	NA21457	MKK	0.9655	0.0345003	0	Unknown	NA	NA	NA
NA21825	NA21611	MKK	0.965517	0.0344832	0	Unknown	NA	NA	NA
NA21302	NA21635	MKK	0.965534	0.034466	0	Unknown	NA	NA	NA
NA21391	NA21440	MKK	0.965633	0.0343667	0	Unknown	NA	NA	NA
NA21716	NA21371	MKK	0.965664	0.0343362	0	Unknown	NA	NA	NA
NA21417	NA21613	MKK	0.965687	0.0343134	0	Unknown	NA	NA	NA
NA21473	NA21370	MKK	0.965695	0.0343052	0	Unknown	NA	NA	NA
NA21635	NA21370	MKK	0.965738	0.0342619	0	Unknown	NA	NA	NA
NA21423	NA21298	MKK	0.965778	0.0342217	0	Unknown	NA	NA	NA
NA21490	NA21455	MKK	0.965782	0.034218	0	Unknown	NA	NA	NA
NA21614	NA21365	MKK	0.965785	0.0342147	0	Unknown	NA	NA	NA
NA21686	NA21417	MKK	0.96579	0.0342104	0	Unknown	NA	NA	NA
NA21311	NA21361	MKK	0.965798	0.034202	0	Unknown	NA	NA	NA
NA21478	NA21439	MKK	0.965815	0.034185	0	First-Cousins-Twice-Removed	NA	NA	0.03125
NA21608	NA21381	MKK	0.965853	0.0341474	0	Unknown	NA	NA	NA
NA21383	NA21318	MKK	0.965885	0.0341145	0	Unknown	NA	NA	NA
NA21384	NA21587	MKK	0.965937	0.0340626	0	Unknown	NA	NA	NA
NA19761	NA19670	MXL	0.965952	0.0340485	0	Unknown	NA	NA	NA
NA21302	NA21391	MKK	0.965962	0.0340376	0	Unknown	NA	NA	NA
NA21320	NA21596	MKK	0.965964	0.0340363	0	Unknown	NA	NA	NA
NA20883	NA21092	GIH	0.965978	0.0340223	0	Unknown	NA	NA	NA
NA21520	NA21517	MKK	0.966037	0.0339632	0	Unknown	NA	NA	NA
NA21615	NA21308	MKK	0.966075	0.0339248	0	Unknown	NA	NA	NA
NA21480	NA21493	MKK	0.966079	0.0339209	0	Unknown	NA	NA	NA
NA21578	NA21401	MKK	0.966094	0.0339056	0	Unknown	NA	NA	NA
NA21597	NA21737	MKK	0.966125	0.0338751	0	Unknown	NA	NA	NA
NA12739	NA11931	CEU	0.966161	0.0338388	1.28e-279	Unknown	NA	NA	NA
NA21320	NA21723	MKK	0.966171	0.0338288	0	Unknown	NA	NA	NA
NA21486	NA21509	MKK	0.966229	0.0337714	0	Unknown	NA	NA	NA
NA19316	NA19444	LWK	0.966229	0.0337713	0	Unknown	NA	NA	NA
NA21320	NA21361	MKK	0.966232	0.0337682	0	Unknown	NA	NA	NA
NA21740	NA21409	MKK	0.966234	0.0337663	0	Unknown	NA	NA	NA
NA21740	NA21622	MKK	0.966238	0.0337617	0	Unknown	NA	NA	NA
NA21527	NA21587	MKK	0.96624	0.0337599	0	Unknown	NA	NA	NA
NA21344	NA21597	MKK	0.966319	0.0336811	0	Unknown	NA	NA	NA
NA21415	NA21402	MKK	0.966324	0.033676	0	Unknown	NA	NA	NA
NA21403	NA21304	MKK	0.966352	0.033648	0	Unknown	NA	NA	NA
NA21784	NA21478	MKK	0.966387	0.0336127	0	Unknown	NA	NA	NA
NA19310	NA19441	LWK	0.966427	0.0335726	0	Unknown	NA	NA	NA
NA21475	NA21515	MKK	0.966507	0.0334931	0	Unknown	NA	NA	NA
NA21417	NA21722	MKK	0.966532	0.0334677	2.35e-98	Unknown	NA	NA	NA
NA21513	NA21619	MKK	0.966541	0.0334587	0	Unknown	NA	NA	NA
NA21336	NA21317	MKK	0.966551	0.0334487	0	Unknown	NA	NA	NA
NA21383	NA21316	MKK	0.96664	0.0333597	0	Unknown	NA	NA	NA
NA21740	NA21632	MKK	0.966644	0.0333557	0	Unknown	NA	NA	NA
NA21448	NA21316	MKK	0.966652	0.0333482	0	Unknown	NA	NA	NA
NA21435	NA21650	MKK	0.966749	0.0332513	0	Unknown	NA	NA	NA
NA19316	NA19434	LWK	0.966761	0.0332389	0	Unknown	NA	NA	NA
NA21303	NA21425	MKK	0.966767	0.033233	0	Unknown	NA	NA	NA
NA21825	NA21683	MKK	0.966772	0.0332284	0	Unknown	NA	NA	NA
NA21311	NA21524	MKK	0.966794	0.033206	0	Unknown	NA	NA	NA
NA21388	NA21718	MKK	0.966805	0.0331948	0	Unknown	NA	NA	NA
NA21400	NA21717	MKK	0.966817	0.0331832	0	Unknown	NA	NA	NA
NA21617	NA21648	MKK	0.966851	0.0331487	0	Unknown	NA	NA	NA
NA21402	NA21527	MKK	0.966867	0.0331333	0	Unknown	NA	NA	NA
NA21650	NA21371	MKK	0.966869	0.0331311	0	Unknown	NA	NA	NA
NA21404	NA21415	MKK	0.96692	0.0330803	0	Unknown	NA	NA	NA
NA21435	NA21678	MKK	0.966953	0.0330472	0	Unknown	NA	NA	NA
NA21678	NA21366	MKK	0.966974	0.033026	0	Unknown	NA	NA	NA
NA21608	NA21316	MKK	0.966998	0.0330017	0	Unknown	NA	NA	NA
NA21400	NA21320	MKK	0.967018	0.0329823	0	Unknown	NA	NA	NA
NA21383	NA21478	MKK	0.967059	0.0329405	0	Unknown	NA	NA	NA
NA19708	NA19985	ASW	0.967078	0.0329217	0	Unknown	NA	NA	NA
NA21513	NA21632	MKK	0.967116	0.0328841	0	Unknown	NA	NA	NA
NA21440	NA21525	MKK	0.967191	0.0328092	0	Fifth-Degree	NA	NA	0.03125
NA06989	NA10864	CEU	0.967219	0.0327809	0	Unknown	NA	NA	NA
NA21523	NA21648	MKK	0.967239	0.0327608	0	Unknown	NA	NA	NA
NA20531	NA20764	TSI	0.967255	0.0327451	0	Unknown	NA	NA	NA
NA21356	NA21298	MKK	0.967321	0.0326792	0	Unknown	NA	NA	NA
NA21513	NA21825	MKK	0.967335	0.0326647	0	Unknown	NA	NA	NA
NA21423	NA21524	MKK	0.96734	0.0326601	0	Unknown	NA	NA	NA
NA21576	NA21520	MKK	0.967341	0.0326594	0	Unknown	NA	NA	NA
NA21303	NA21439	MKK	0.967367	0.0326328	0	Unknown	NA	NA	NA
NA21408	NA21613	MKK	0.967372	0.0326278	0	Unknown	NA	NA	NA
NA21520	NA21450	MKK	0.967415	0.0325849	0	Unknown	NA	NA	NA
NA21355	NA21620	MKK	0.967509	0.0324906	0	Unknown	NA	NA	NA
NA21477	NA21365	MKK	0.967643	0.0323569	0	Unknown	NA	NA	NA
NA21312	NA21359	MKK	0.967666	0.0323336	0	Unknown	NA	NA	NA
NA21576	NA21401	MKK	0.96767	0.03233	0	Unknown	NA	NA	NA
NA21486	NA21473	MKK	0.967685	0.032315	0	Unknown	NA	NA	NA
NA21678	NA21370	MKK	0.967705	0.0322948	0	Unknown	NA	NA	NA
NA21490	NA21580	MKK	0.967721	0.0322789	0	Unknown	NA	NA	NA
NA21312	NA21473	MKK	0.967827	0.0321728	0	Unknown	NA	NA	NA
NA21825	NA21308	MKK	0.96786	0.0321397	0	Unknown	NA	NA	NA
NA21382	NA21478	MKK	0.967864	0.0321357	0	Unknown	NA	NA	NA
NA21576	NA21318	MKK	0.96796	0.0320398	0	Unknown	NA	NA	NA
NA21435	NA21494	MKK	0.967983	0.032017	0	Unknown	NA	NA	NA
NA21311	NA21359	MKK	0.968113	0.0318867	0	Unknown	NA	NA	NA
NA21439	NA21442	MKK	0.968152	0.031848	0	Unknown	NA	NA	NA
NA21447	NA21351	MKK	0.968195	0.0318052	0	Unknown	NA	NA	NA
NA21303	NA21417	MKK	0.968199	0.0318013	0	Unknown	NA	NA	NA
NA21383	NA21487	MKK	0.968218	0.0317817	0	Unknown	NA	NA	NA
NA21097	NA21095	GIH	0.968236	0.0315545	0.00020956	Unknown	NA	NA	NA
NA21447	NA21473	MKK	0.968257	0.0317426	0	Unknown	NA	NA	NA
NA10845	NA12748	CEU	0.968274	0.0313159	0.000409634	Unknown	NA	NA	NA
NA21513	NA21451	MKK	0.968276	0.0317241	0	Unknown	NA	NA	NA
NA21447	NA21513	MKK	0.968314	0.0316857	0	Unknown	NA	NA	NA
NA21313	NA21622	MKK	0.968356	0.031644	0	Fifth-Degree	NA	NA	0.03125
NA21448	NA21318	MKK	0.968416	0.0315841	0	Unknown	NA	NA	NA
NA21424	NA21421	MKK	0.968421	0.0315788	0	Unknown	NA	NA	NA
NA21425	NA21304	MKK	0.968434	0.0315657	0	Unknown	NA	NA	NA
NA21388	NA21316	MKK	0.968471	0.0315289	0	Unknown	NA	NA	NA
NA21716	NA21632	MKK	0.968491	0.0315092	0	Unknown	NA	NA	NA
NA21366	NA21722	MKK	0.968502	0.0314982	0	Unknown	NA	NA	NA
NA21400	NA21622	MKK	0.968529	0.0314706	0	Unknown	NA	NA	NA
NA21513	NA21420	MKK	0.968532	0.0314679	0	Unknown	NA	NA	NA
NA21344	NA21718	MKK	0.968541	0.0314594	0	Unknown	NA	NA	NA
NA21608	NA21421	MKK	0.968559	0.0314413	0	Unknown	NA	NA	NA
NA21718	NA21737	MKK	0.96857	0.0314302	0	Unknown	NA	NA	NA
NA21403	NA21475	MKK	0.9686	0.0313998	0	Unknown	NA	NA	NA
NA19381	NA19379	LWK	0.968663	0.0313373	0	Unknown	NA	NA	NA
NA21514	NA21722	MKK	0.968667	0.0313328	0	Unknown	NA	NA	NA
NA21617	NA21457	MKK	0.968681	0.0313186	0	Unknown	NA	NA	NA
NA21435	NA21525	MKK	0.968714	0.031286	0	Fifth-Degree	NA	NA	0.03125
NA21486	NA21390	MKK	0.96875	0.0312498	0	Unknown	NA	NA	NA
NA19317	NA19039	LWK	0.9688	0.0311999	0	Unknown	NA	NA	NA
NA21513	NA21417	MKK	0.968815	0.0311846	0	Unknown	NA	NA	NA
NA21362	NA21478	MKK	0.968865	0.0311351	0	First-Cousins-Twice-Removed	NA	NA	0.03125
NA19983	NA19708	ASW	0.96889	0.03111	0	Unknown	NA	NA	NA
NA21716	NA21420	MKK	0.968921	0.0310786	0	Unknown	NA	NA	NA
NA21383	NA21683	MKK	0.968949	0.0310507	0	Unknown	NA	NA	NA
NA21476	NA21366	MKK	0.968969	0.0310309	0	Unknown	NA	NA	NA
NA21576	NA21362	MKK	0.968984	0.0310156	0	Unknown	NA	NA	NA
NA21336	NA21448	MKK	0.968987	0.0310126	0	Unknown	NA	NA	NA
NA21600	NA21371	MKK	0.968987	0.0310125	0	Unknown	NA	NA	NA
NA21477	NA21486	MKK	0.969	0.0310005	0	Unknown	NA	NA	NA
NA21417	NA21514	MKK	0.969058	0.030942	0	Unknown	NA	NA	NA
NA21301	NA21421	MKK	0.969067	0.0309332	0	Unknown	NA	NA	NA
NA21309	NA21619	MKK	0.969088	0.0309125	0	Unknown	NA	NA	NA
NA21454	NA21487	MKK	0.969099	0.030901	0	Unknown	NA	NA	NA
NA21454	NA21388	MKK	0.969138	0.0308624	0	Unknown	NA	NA	NA
NA21453	NA21510	MKK	0.9692	0.0307995	0	Unknown	NA	NA	NA
NA21454	NA21438	MKK	0.969202	0.0307985	0	Unknown	NA	NA	NA
NA21650	NA21647	MKK	0.969226	0.0307737	0	Unknown	NA	NA	NA
NA21447	NA21424	MKK	0.96924	0.03076	0	Unknown	NA	NA	NA
NA21647	NA21409	MKK	0.969259	0.0307412	0	Unknown	NA	NA	NA
NA21366	NA21619	MKK	0.969287	0.0307132	0	Unknown	NA	NA	NA
NA21575	NA21520	MKK	0.969385	0.0306155	0	Unknown	NA	NA	NA
NA21400	NA21718	MKK	0.969389	0.0306109	0	Unknown	NA	NA	NA
NA21313	NA21614	MKK	0.969456	0.0305435	0	Unknown	NA	NA	NA
NA21451	NA21339	MKK	0.969461	0.0305391	0	Unknown	NA	NA	NA
NA21523	NA21619	MKK	0.969475	0.0305249	0	Unknown	NA	NA	NA
NA21383	NA21475	MKK	0.969486	0.0305142	0	Unknown	NA	NA	NA
NA21447	NA21363	MKK	0.969539	0.0304614	0	Unknown	NA	NA	NA
NA20769	NA20529	TSI	0.96958	0.0304201	0	Unknown	NA	NA	NA
NA21435	NA21361	MKK	0.969593	0.0304066	0	Unknown	NA	NA	NA
NA21099	NA21144	GIH	0.969598	0.030402	0	Unknown	NA	NA	NA
NA21784	NA21487	MKK	0.969634	0.0303662	0	Unknown	NA	NA	NA
[truncated: 262 more rows]
