# Supplementary material for: Unexpected Relationships and Inbreeding in HapMap Phase III Populations
Source: PLoS One. 2012 Nov 19;7(11):e49575. doi: 10.1371/journal.pone.0049575 (PMC3501496; doi:10.1371/journal.pone.0049575)
Supplement: Table S2 — Regions of homozygosity by chromosome and position. We report chromosome and position information for every region of homozygosity ≥2 Mb and containing ≥400 informative SNPs for every individual. Abbreviations used: Individual ID, represents each HapMap individual; Start, where homozygous region starts with SNP position provided; Stop, where homozygous region ends with SNP position provided; Size (Mb), size of region based on start and stop SNP positions; Number of SNPs, number of SNPs present in the region reported based on start and stop SNP positions; SNPs/Mb, the average number of SNPs per megabase found within the reported region. There are 3,457 rows in the table (listing all HapMap phase III individuals and regions), including 3,240 identified regions. (XLSX) [file pone.0049575.s014.xlsx]

## Sheet: Supp_Table_1
Individual ID	Chromosome	Start	Stop	Size (Mb)	Number of SNPs	SNPs/Mb
NA06984	8	47043376	49292569	2.25	420	187
NA06984	8	112677834	114800724	2.12	702	331
NA06984	13	53023671	58634316	5.61	2075	370
NA06985
NA06986	1	171363372	173688832	2.33	1108	476
NA06986	2	94705115	97684117	2.98	590	198
NA06986	3	81601981	85076101	3.47	1102	317
NA06989	8	111517603	113591109	2.07	666	321
NA06989	11	47961741	50256797	2.3	523	228
NA06989	16	44976066	47447001	2.47	791	320
NA06991	6	37816141	40788376	2.97	1907	642
NA06993	3	163096593	166409299	3.31	1218	368
NA06993	5	20594439	22773156	2.18	842	386
NA06993	7	117456756	119623372	2.17	610	282
NA06993	8	47043376	49272163	2.23	504	226
NA06994	11	48044041	50396846	2.35	588	250
NA06995	8	47043376	49202234	2.16	480	222
NA06997
NA07000	6	26291795	28519223	2.23	1236	555
NA07000	15	69387305	71803675	2.42	1119	463
NA07014	3	167343722	169423008	2.08	780	375
NA07022
NA07029	11	47306863	50475763	3.17	888	280
NA07031	8	47043376	49291795	2.25	507	225
NA07031	10	68426851	70483808	2.06	872	424
NA07031	11	46293571	50475763	4.18	1266	303
NA07037	2	81187233	83309475	2.12	781	368
NA07037	2	94968955	97078050	2.11	509	241
NA07037	17	41279483	44577331	3.3	1324	401
NA07045	2	135310024	137801211	2.49	1260	506
NA07051	1	188371052	190486038	2.11	805	381
NA07051	6	168763236	170822096	2.06	1197	581
NA07051	11	48198215	51432742	3.23	619	191
NA07055	7	55396473	58032993	2.64	678	257
NA07056	2	192239300	199536175	7.3	2844	390
NA07056	6	114433483	116908266	2.47	986	398
NA07056	8	111417126	113724772	2.31	735	319
NA07345	2	137521273	139786231	2.26	1145	506
NA07346
NA07347	2	208735261	211245091	2.51	1023	408
NA07347	11	49091877	51432742	2.34	428	183
NA07348
NA07349	10	102777581	105402900	2.63	1110	423
NA07349	12	54726336	57128529	2.4	1178	490
NA07357	3	25693747	27797534	2.1	974	463
NA07357	5	11926945	14171565	2.24	1038	462
NA07357	17	24502451	26945366	2.44	973	398
NA07435	3	161950508	165061405	3.11	1295	416
NA07435	8	47043376	49202234	2.16	480	222
NA07435	11	48141731	50189333	2.05	490	239
NA10830	10	73648734	76073137	2.42	800	330
NA10831	2	135199851	137477638	2.28	1104	485
NA10835	4	97062484	99712978	2.65	852	321
NA10835	5	159827062	162579030	2.75	1322	480
NA10835	10	73630024	76085515	2.46	814	332
NA10835	11	47960945	50996737	3.04	661	218
NA10835	18	49778997	51925877	2.15	1014	472
NA10836
NA10837	1	170720424	173468525	2.75	1228	447
NA10838	6	25790241	30184734	4.39	3302	751
NA10838	12	108801346	111521200	2.72	1010	371
NA10839
NA10840	8	112861042	114939105	2.08	527	254
NA10840	11	47323947	49577613	2.25	466	207
NA10843	6	27410744	29652804	2.24	1503	670
NA10845	5	128739138	131368130	2.63	682	259
NA10845	12	36144018	38551053	2.41	696	289
NA10846	5	128769684	131933016	3.16	1201	380
NA10846	7	118009548	120499091	2.49	705	283
NA10847	1	190810246	192850741	2.04	935	458
NA10847	10	73578214	76182895	2.6	794	305
NA10850
NA10852	2	31085620	54045661	22.96	13925	606
NA10852	4	96429348	101560132	5.13	2291	447
NA10852	8	47043376	49283125	2.24	506	226
NA10852	12	36144018	38171849	2.03	589	290
NA10852	13	104951960	107754318	2.8	2018	720
NA10853	2	23713673	26751005	3.04	1175	387
NA10853	2	192754584	195156637	2.4	645	269
NA10854	1	188375504	190685585	2.31	889	385
NA10854	5	129332465	131895601	2.56	959	374
NA10855	3	88555212	90576572	2.02	531	263
NA10855	5	129501999	131679160	2.18	731	336
NA10856	12	74660715	76987938	2.33	1179	507
NA10859	5	128769684	131895601	3.13	1187	380
NA10859	7	63715146	66628159	2.91	799	274
NA10859	10	37129124	39147030	2.02	582	288
NA10861	3	46926939	50446412	3.52	1415	402
NA10861	3	95985310	98798138	2.81	846	301
NA10861	8	47043376	49713697	2.67	648	243
NA10861	11	88853891	91129575	2.28	885	389
NA10863	7	117280746	119370642	2.09	619	296
NA10864	3	79150655	81253945	2.1	651	310
NA10864	5	129548578	132040624	2.49	969	389
NA10864	7	63938970	66143521	2.2	546	248
NA10864	15	40685790	42882488	2.2	639	291
NA10865	2	95583768	97637316	2.05	410	200
NA10865	6	27150237	29463897	2.31	1075	465
NA10865	8	82226548	85022499	2.8	1086	388
NA11829	4	117439008	120026641	2.59	1100	425
NA11829	6	26012631	28571555	2.56	1491	583
NA11830	8	111361704	113659724	2.3	719	313
NA11830	16	30346431	32786914	2.44	587	241
NA11831	3	48382466	51855594	3.47	1233	355
NA11831	6	26439948	29464566	3.02	1718	568
NA11831	20	30896851	34703678	3.81	1717	451
NA11832	5	129548578	131679160	2.13	622	292
NA11839
NA11840	2	94705115	98942147	4.24	933	220
NA11840	11	47455236	50027728	2.57	633	246
NA11843	5	44302932	46419092	2.12	511	241
NA11843	8	47043376	49292569	2.25	420	187
NA11843	9	94950329	97194636	2.24	1077	480
NA11843	13	60159154	63556887	3.4	1401	412
NA11843	15	40231902	42511579	2.28	920	404
NA11881	2	96162237	98165009	2	516	258
NA11881	6	30186254	32638176	2.45	3475	1417
NA11881	11	47895671	50387532	2.49	632	254
NA11881	12	32513364	34727104	2.21	817	369
NA11881	12	36144018	38505614	2.36	678	287
NA11882	5	129227851	131895601	2.67	994	373
NA11891	4	96683220	100924295	4.24	1677	395
NA11891	4	127589140	130360899	2.77	1067	385
NA11891	6	26408417	29465341	3.06	1743	570
NA11891	8	47043376	49376304	2.33	531	228
NA11891	11	45363316	51432742	6.07	1846	304
NA11891	11	54468566	56973322	2.5	1030	411
NA11891	12	36144018	38319910	2.18	574	264
NA11891	17	53149868	55671515	2.52	1074	426
NA11891	18	49434713	51850498	2.42	1142	473
NA11892	3	180938134	182949504	2.01	700	348
NA11892	11	45503279	48051345	2.55	1062	417
NA11892	15	40355922	42869809	2.51	1015	404
NA11893	15	40222129	42462132	2.24	920	411
NA11894	7	25802888	28108613	2.31	1261	547
NA11894	14	44224078	47646956	3.42	1431	418
NA11917	5	129549025	131597526	2.05	652	318
NA11918	8	108704234	110881946	2.18	957	439
NA11919	3	47597214	51937121	4.34	1742	401
NA11919	11	37424222	40172254	2.75	1073	390
NA11920	6	26449009	30834918	4.39	3657	834
NA11920	11	47919858	50418414	2.5	630	252
NA11930	3	48567556	51747387	3.18	1153	363
NA11930	14	104072725	106356482	2.28	502	220
NA11931	8	47043376	49210431	2.17	484	223
NA11992	10	73648734	76182895	2.53	776	306
NA11992	12	108665528	111095097	2.43	938	386
NA11993	8	50223513	53095170	2.87	1243	433
NA11993	10	73394763	75712254	2.32	922	398
NA11993	11	46718718	51432742	4.71	1239	263
NA11993	11	64559927	67060707	2.5	959	383
NA11994	15	40685904	42929711	2.24	820	365
NA11995	2	192840222	194906989	2.07	524	254
NA11995	8	47553219	49713697	2.16	532	246
NA11995	12	71434561	73733533	2.3	829	361
NA11995	16	65036953	67239293	2.2	743	337
NA12003	6	26416104	31086725	4.67	4072	872
NA12003	8	47043376	49201285	2.16	479	222
NA12003	15	40119908	42861811	2.74	1148	419
NA12003	17	24349497	26432185	2.08	612	294
NA12005	3	50591650	53520662	2.93	1247	426
NA12005	8	87613290	91532625	3.92	1670	426
NA12005	11	46230719	51432742	5.2	1448	278
NA12005	11	54468566	57182275	2.71	1129	416
NA12006	1	48977516	53485924	4.51	1630	362
NA12006	4	31664479	34448847	2.78	891	320
NA12043
NA12044	12	36144018	38494304	2.35	676	288
NA12044	14	57515822	60722080	3.21	1547	482
NA12045
NA12056	4	52378364	54661424	2.28	1031	452
NA12056	7	63859252	66078527	2.22	567	255
NA12057	2	134321057	136693406	2.37	1159	489
NA12057	6	116576450	122253219	5.68	2574	453
NA12144	5	129284848	131895601	2.61	966	370
NA12144	7	118003972	120075173	2.07	555	268
NA12144	8	47043522	49210431	2.17	483	223
NA12144	8	85256860	87707947	2.45	827	337
NA12145	7	117456756	120518774	3.06	911	298
NA12145	16	64912536	66969529	2.06	910	442
NA12146	16	85376107	87564631	2.19	1263	577
NA12154	6	25365945	29464666	4.1	2524	616
NA12154	6	80628920	82927542	2.3	1134	493
NA12154	8	49376304	52628140	3.25	1171	360
NA12155	3	50452813	52957336	2.5	918	367
NA12155	5	129332465	131753228	2.42	863	356
NA12155	7	122481165	124515513	2.03	887	436
NA12156	3	49865728	51988923	2.12	863	406
NA12156	3	78163106	81270557	3.11	1038	334
NA12234	6	26771457	29464025	2.69	1440	535
NA12234	16	67398089	69412980	2.01	776	385
NA12239	11	47950238	50387532	2.44	615	252
NA12248	4	127492090	129601758	2.11	819	388
NA12248	6	27193204	29445054	2.25	1324	588
NA12248	11	46289080	51250294	4.96	1197	241
NA12249	2	55876486	58806734	2.93	1505	514
NA12249	4	64025419	66312360	2.29	902	394
NA12249	6	86346134	88613604	2.27	919	405
NA12249	9	104191353	106724139	2.53	1385	547
NA12249	11	27688559	29829009	2.14	870	406
NA12249	11	47950238	50996737	3.05	662	217
NA12249	15	40226668	42280859	2.05	867	422
NA12264
NA12272	3	50349297	52981095	2.63	1136	432
NA12272	16	44976066	47027747	2.05	579	282
NA12273	3	46641797	52076839	5.44	2149	395
NA12275	4	33151583	35477824	2.33	765	329
NA12275	15	40226668	42262695	2.04	862	423
NA12282	6	77991964	82688968	4.7	1955	416
NA12282	11	47326617	50085609	2.76	682	247
NA12283	2	134444328	136524612	2.08	992	477
NA12283	6	26485552	29391558	2.91	1603	552
NA12286	4	32623704	34723412	2.1	625	298
NA12287	7	63938970	66116663	2.18	460	211
NA12287	8	47191681	49792703	2.6	578	222
NA12287	17	58249995	60493874	2.24	704	314
NA12335	8	47043376	49758611	2.72	497	183
NA12335	12	83847557	86199060	2.35	723	307
NA12336	11	46853484	50387532	3.53	1043	295
NA12340	11	46699711	51432742	4.73	1255	265
NA12341	2	134671680	136781745	2.11	975	462
NA12341	5	129501999	131892051	2.39	812	340
NA12341	7	63806454	66109666	2.3	503	218
NA12342	1	147600855	150059798	2.46	917	373
NA12342	5	71049720	97351825	26.3	12172	463
NA12342	5	134857319	148216602	13.36	7153	535
NA12342	5	151324247	169967402	18.64	10315	553
NA12342	6	25136011	31945256	6.81	6465	949
NA12342	7	127570634	130251745	2.68	1275	476
NA12342	8	47187507	49952114	2.76	518	187
NA12342	10	14663596	34287391	19.62	11677	595
NA12342	11	47960945	51432742	3.47	727	209
NA12342	19	22308724	24313463	2	666	332
NA12343	2	95299692	97695629	2.4	498	208
NA12343	3	103271378	105295116	2.02	756	374
NA12343	10	73334124	75965795	2.63	1022	388
NA12343	11	47895671	51432742	3.54	608	172
NA12344	8	47043376	49881005	2.84	716	252
NA12347	3	48731516	52195243	3.46	1374	397
NA12347	8	47043376	49292569	2.25	498	221
NA12347	12	78614881	81103722	2.49	1117	449
NA12347	19	19156719	21935179	2.78	975	351
NA12348	6	25782898	28573334	2.79	1642	588
NA12348	7	64099761	66123979	2.02	409	202
NA12348	12	36144018	38613678	2.47	719	291
NA12375	1	102152979	104177689	2.02	682	337
NA12375	7	63532923	66363252	2.83	762	269
NA12375	8	63586092	65666584	2.08	812	390
NA12376	2	116426740	118643425	2.22	1035	467
NA12376	2	185928887	188098357	2.17	749	345
NA12376	11	47895671	50475763	2.58	654	253
NA12376	15	40202562	42511579	2.31	939	407
NA12383	12	108973591	111524326	2.55	934	366
NA12383	16	44976066	47379041	2.4	751	313
NA12383	19	40718075	44001488	3.28	1390	423
NA12386	1	45457814	47878203	2.42	1134	469
NA12386	2	202536911	204769306	2.23	949	425
NA12386	8	49098664	52438438	3.34	1290	386
NA12399	5	18813894	20960196	2.15	886	413
NA12399	5	44316591	46419092	2.1	502	239
NA12400	1	44788867	46999414	2.21	965	437
NA12400	5	129538096	131597526	2.06	655	318
NA12400	7	70465768	72734929	2.27	772	340
NA12400	11	48011952	51432742	3.42	551	161
NA12413
NA12489	2	185809453	188435079	2.63	900	343
NA12489	11	47895671	50475763	2.58	654	253
NA12489	12	70981230	73486661	2.51	937	374
NA12489	15	40202562	42511579	2.31	939	407
NA12546	8	47043376	50357738	3.31	894	270
NA12546	11	46260944	51137975	4.88	1390	285
NA12546	16	64987140	67405085	2.42	1044	432
NA12707	6	126491038	129211626	2.72	916	337
NA12707	7	63938970	66103554	2.16	547	253
NA12707	16	64956026	67625039	2.67	1136	426
NA12708
NA12716	6	27596581	29718968	2.12	1441	679
NA12716	16	64953045	67616717	2.66	1135	426
NA12718
NA12739
NA12740	12	36144018	38311955	2.17	627	289
NA12740	16	44976066	47379041	2.4	726	302
NA12740	19	19997704	24313463	4.32	1437	333
NA12748	17	54564851	56685550	2.12	707	333
NA12749	2	31377678	33638004	2.26	1130	500
NA12749	19	36651900	38836584	2.18	1049	480
NA12750	2	12638124	15198595	2.56	1310	512
NA12750	3	51175652	53267130	2.09	920	440
NA12750	6	26958455	29715726	2.76	1753	636
NA12750	14	38440477	40766315	2.33	1032	444
NA12751	7	118208831	120395687	2.19	590	270
NA12752	3	46625997	49186993	2.56	999	390
NA12753	20	31945322	34027270	2.08	846	406
NA12760	2	95743856	98003936	2.26	508	225
NA12760	2	134996509	138402683	3.41	1678	493
NA12760	3	48388541	51150816	2.76	1083	392
NA12760	10	44735215	47106300	2.37	400	169
NA12760	10	73845421	76119819	2.27	755	332
NA12760	15	40484771	42529514	2.04	748	366
NA12761	1	50625356	53117564	2.49	900	361
NA12761	1	222608268	224788125	2.18	1057	485
NA12761	11	47950238	51432742	3.48	728	209
NA12762	8	84174852	87077669	2.9	909	313
NA12763
NA12766
NA12767	3	47469307	50149890	2.68	1072	400
NA12767	6	97199980	99404522	2.2	861	391
NA12775	8	51100459	53231473	2.13	963	452
NA12775	10	73519478	76215953	2.7	783	290
NA12776	6	119442415	122028015	2.59	1147	444
NA12776	11	47499474	50190698	2.69	734	273
NA12776	13	52407476	54505511	2.1	1048	500
NA12777
NA12778	3	47870709	49978636	2.11	852	404
NA12778	6	26449280	28785737	2.34	1278	547
NA12778	7	63793594	66109633	2.32	591	255
NA12778	8	47043376	49357622	2.31	439	190
NA12801	3	48691997	51383091	2.69	1140	424
NA12801	3	95962539	98798138	2.84	853	301
NA12801	11	47737330	51432742	3.7	775	210
NA12802	2	134996509	137243456	2.25	1002	446
NA12802	7	63329778	66089489	2.76	794	288
NA12812	8	32962597	35008456	2.05	753	368
NA12813	6	56592717	58887738	2.3	561	244
NA12813	7	118130064	120289780	2.16	585	271
NA12814	4	151144427	153230660	2.09	883	423
NA12814	8	47043376	49805796	2.76	693	251
NA12814	11	103364855	105767567	2.4	1101	458
NA12815
NA12817	12	83549591	86287569	2.74	906	331
NA12818	11	47886422	51432742	3.55	747	211
NA12818	11	54468566	56873961	2.41	966	402
NA12827	1	32209855	34578000	2.37	1244	525
NA12827	1	201408215	203768144	2.36	1600	678
NA12827	11	47950238	51432742	3.48	728	209
NA12828	8	47043376	49854258	2.81	631	224
NA12829
NA12830
NA12832	2	79360811	84426751	5.07	2408	475
NA12832	4	131808458	133994115	2.19	713	326
NA12832	6	17651925	19668156	2.02	1095	543
NA12832	6	26448764	28519199	2.07	923	446
NA12832	8	47043376	49767144	2.72	515	189
NA12832	11	47306863	49379241	2.07	485	234
NA12832	18	20052960	22288011	2.24	1307	585
NA12842	2	185931748	189491070	3.56	1227	345
NA12842	3	82524439	85485159	2.96	927	313
NA12842	10	73997663	76119819	2.12	691	326
NA12843	6	28607858	31429102	2.82	3417	1211
NA12843	17	23818922	26188149	2.37	976	412
NA12864	8	77924994	80846477	2.92	1178	403
NA12864	11	47895671	50418414	2.52	638	253
NA12865	1	91954066	93984562	2.03	635	313
NA12872	6	26448764	29463897	3.02	1712	568
NA12873	5	42510453	44776746	2.27	790	349
NA12873	12	71469204	73483003	2.01	728	362
NA12874	1	144438084	247189073	102.75	56127	546
NA12874	6	46266012	50544794	4.28	2046	478
NA12874	7	112815870	114919266	2.1	662	315
NA12875	6	26924728	29464025	2.54	1280	504
NA12877	3	163565423	165776696	2.21	790	357
NA12877	8	47043376	49209260	2.17	482	223
NA12878	7	62715547	66435478	3.72	1032	277
NA12878	11	46230719	48409847	2.18	747	343
NA12878	17	24661104	26809496	2.15	848	395
NA12889
NA12890	3	83057792	85484512	2.43	703	290
NA12890	8	49985036	52320132	2.34	921	394
NA12891	2	134734535	136777547	2.04	923	452
NA12891	11	46279785	50418414	4.14	1213	293
NA12891	15	73815424	75850640	2.04	717	352
NA12892	7	112544230	114679564	2.14	688	322
NA12892	13	55334130	58726988	3.39	1193	352
NA12892	15	61428480	63484660	2.06	899	437
NA17962	3	48687795	51988923	3.3	1328	402
NA17962	11	92265592	94815941	2.55	1452	569
NA17962	16	45335002	47563324	2.23	769	345
NA17965	3	48376311	51330915	2.95	1260	426
NA17966	3	48136700	50171627	2.03	842	414
NA17966	8	47043376	49272163	2.23	406	182
NA17966	11	48044041	50256797	2.21	566	256
NA17966	15	40692097	42881311	2.19	795	363
NA17967	3	48691997	52016606	3.32	1261	379
NA17967	7	54872230	57135382	2.26	634	280
NA17967	16	44976066	47046028	2.07	564	272
NA17968	15	61382704	63468854	2.09	914	438
NA17968	16	16203989	18960618	2.76	810	294
NA17968	16	44976066	47725001	2.75	923	336
NA17969	3	47861584	50404286	2.54	1057	416
NA17970	3	48201432	50404286	2.2	934	424
NA17970	8	47043376	49438908	2.4	536	224
NA17970	16	64999907	67517555	2.52	1074	427
NA17972	5	42955736	45110390	2.15	663	308
NA17972	16	65700209	68017092	2.32	965	417
NA17974	3	50485828	52792931	2.31	788	342
NA17974	7	122586973	124677600	2.09	864	413
NA17975	3	48608249	52511554	3.9	1607	412
NA17975	10	44691529	47062324	2.37	427	180
NA17976	6	56886538	58887738	2	485	242
NA17976	8	47043376	49209260	2.17	482	223
NA17977	1	49634304	52867574	3.23	873	270
NA17977	3	48373590	51937121	3.56	1448	406
NA17977	5	143204271	145226278	2.02	918	454
NA17977	8	47043376	49202234	2.16	480	222
NA17978	5	129594000	131665208	2.07	680	328
NA17978	6	27268074	29431884	2.16	1116	516
NA17978	7	63733481	66435478	2.7	567	210
NA17978	12	120637693	122898655	2.26	900	398
NA17979	1	50488854	52669983	2.18	599	275
NA17979	7	62224990	66576536	4.35	1148	264
NA17979	7	100546447	103331139	2.78	1189	427
NA17980	5	43027797	46419092	3.39	637	188
NA17980	12	32539025	34727104	2.19	712	325
NA17980	12	36144018	38483076	2.34	669	286
NA17981	3	48299470	50406198	2.11	900	427
NA17981	11	48125240	51432742	3.31	609	184
NA17981	12	108600893	111593761	2.99	1115	373
NA17982	2	185991563	188209175	2.22	758	342
NA17982	3	47527868	50163890	2.64	1058	401
NA17982	3	50497067	52511554	2.01	800	397
NA17982	17	24661844	26816606	2.15	682	317
NA17983	1	50555690	52964775	2.41	863	358
NA17983	11	46126235	48305811	2.18	926	425
NA17983	15	40266698	43041511	2.77	1096	395
NA17986	5	159816198	162331039	2.51	1227	488
NA17987	9	118168396	120364388	2.2	1546	704
NA17988	3	48201432	50404286	2.2	934	424
NA17988	5	136777467	138831089	2.05	632	308
NA17988	7	62955693	65726600	2.77	799	288
NA17988	15	40071093	42262695	2.19	998	455
NA17988	16	16198600	18875948	2.68	865	323
NA17988	16	44976066	47571734	2.6	849	327
NA17989	7	63859616	66109666	2.25	580	258
NA17989	12	36144018	38432665	2.29	649	284
NA17990	3	48691997	51330915	2.64	1107	419
NA17990	12	36144018	39333644	3.19	1247	391
NA17990	15	40225003	42790406	2.57	869	339
NA17993	3	82580039	86607212	4.03	1289	320
NA17993	8	47626848	49713697	2.09	544	261
NA17993	11	47347615	51432742	4.09	953	233
NA17993	12	110173558	112589865	2.42	1091	452
NA17993	15	40167451	42280859	2.11	918	434
NA17995	5	42906302	45285361	2.38	742	312
NA17995	7	63804403	66538720	2.73	726	266
NA17995	16	65051675	67411172	2.36	974	413
NA17995	17	23422257	26440625	3.02	1091	361
NA17996	1	146288406	149258681	2.97	554	187
NA17996	8	47043376	49710814	2.67	576	216
NA17997	1	48793667	51937813	3.14	1034	329
NA17997	2	82315644	84995378	2.68	1052	393
NA17997	3	47727752	50423636	2.7	1076	399
NA17997	8	47043376	49203389	2.16	481	223
NA17997	8	95813642	99184146	3.37	1950	579
NA17997	11	71963804	75585898	3.62	1753	484
NA17998	3	46699552	51957291	5.26	2059	392
NA17998	4	98236977	100523189	2.29	911	398
NA17999	1	50495576	52964775	2.47	884	358
NA17999	3	162975111	166524485	3.55	1327	374
NA17999	11	48011370	50387532	2.38	599	252
NA17999	12	36144018	38616266	2.47	745	301
NA17999	16	16210889	18676194	2.47	785	318
NA18101	1	50538699	52867390	2.33	646	277
NA18101	1	102733880	104788939	2.06	661	322
NA18102	5	41671179	44348246	2.68	622	232
NA18104	3	87821976	90576572	2.75	799	290
NA18104	6	27215844	30915714	3.7	3284	888
NA18104	8	47043376	49415415	2.37	547	231
NA18105	1	50442680	52867390	2.42	851	351
NA18105	7	63937080	66109666	2.17	550	253
NA18105	19	41359772	43419480	2.06	761	369
NA18106	16	44976066	47447001	2.47	791	320
NA18107	6	26589621	29444126	2.85	1518	532
NA18108	5	129868826	132061511	2.19	877	400
NA18109	2	124876418	127139043	2.26	850	376
NA18109	8	47043376	49255882	2.21	496	224
NA18112	1	50393532	52884370	2.49	891	358
NA18112	2	150968193	154026248	3.06	1597	522
NA18112	2	177862995	179945987	2.08	1104	530
NA18112	3	47514755	50449578	2.93	1213	413
NA18112	12	110191392	112474952	2.28	999	437
NA18113	2	95277822	97705668	2.43	511	210
NA18113	3	163485828	165570113	2.08	739	355
NA18114
NA18116	10	37018312	39147030	2.13	638	300
NA18117	7	63332517	66111937	2.78	801	288
NA18117	8	50085228	52212719	2.13	767	361
NA18117	20	31165609	33345188	2.18	983	451
NA18118	3	48539511	51150816	2.61	1103	422
NA18118	16	1066680	4689916	3.62	1852	511
NA18119	6	26771329	28975779	2.2	1119	508
NA18119	8	47043376	49093510	2.05	453	221
NA18120	1	170891487	173316002	2.42	1019	420
NA18120	20	32266256	34328654	2.06	713	346
NA18122	3	48376311	50404286	2.03	864	426
NA18122	6	30292193	32537572	2.25	3357	1495
NA18122	8	47043376	49194384	2.15	478	222
NA18122	8	85240241	87640938	2.4	794	331
NA18122	20	32164227	34497436	2.33	942	404
NA18123	5	100019547	102737711	2.72	1068	393
NA18123	8	85973070	88597768	2.62	947	361
NA18124	6	29458833	32906261	3.45	5164	1498
NA18124	16	44976066	47324393	2.35	736	313
NA18124	17	23762015	25829645	2.07	879	425
NA18125	5	96544548	98646721	2.1	798	380
NA18126	6	25994476	27998610	2	1110	554
NA18126	7	63838324	66081885	2.24	571	255
NA18126	11	48200975	51432742	3.23	617	191
NA18126	16	45172096	47435132	2.26	751	332
NA18127	1	49032199	51521299	2.49	764	307
NA18128	1	192160721	194296979	2.14	916	429
NA18129
NA18131	3	82530472	84655235	2.12	631	297
NA18131	16	44976066	47489884	2.51	679	270
NA18132	3	78737614	81480844	2.74	911	332
NA18132	6	26513969	28975779	2.46	1318	535
NA18132	11	46136581	51432742	5.3	1480	279
NA18132	16	65252414	67284631	2.03	857	422
NA18133	10	14028904	18342198	4.31	2731	633
NA18133	10	18343824	28810024	10.47	5419	518
NA18133	11	48341207	51313853	2.97	488	164
NA18133	17	24383102	26717911	2.33	937	401
NA18133	19	8965152	17630166	8.67	3971	458
NA18134	1	50442680	52527459	2.08	714	342
NA18134	2	185958409	188219341	2.26	780	345
NA18134	5	106297528	108876959	2.58	1335	518
NA18135	1	50414531	52859482	2.44	869	355
NA18135	3	48173315	50438939	2.27	885	391
NA18135	8	47043376	49203389	2.16	481	223
NA18135	11	37645003	39955627	2.31	793	343
NA18135	14	58650668	60679301	2.03	825	407
NA18136	11	47886422	51432742	3.55	747	211
NA18138	2	109113771	113650275	4.54	1006	222
NA18138	7	4044146	6918875	2.87	973	338
NA18138	15	40637672	42884027	2.25	675	300
NA18139	3	47039043	50147401	3.11	1214	391
NA18139	16	45335002	47561279	2.23	606	272
NA18140	1	50442680	52567430	2.12	720	339
NA18140	3	48201432	50404286	2.2	934	424
NA18141	3	47518063	51950617	4.43	1774	400
NA18141	7	63738946	66763259	3.02	873	289
NA18141	7	125057605	127714910	2.66	1230	463
NA18143	1	95922529	98460221	2.54	1492	588
NA18143	2	2914917	5974108	3.06	1275	417
NA18143	2	6170018	9547682	3.38	1436	425
NA18143	2	10203817	13893327	3.69	1662	450
NA18143	2	17304210	23037832	5.73	2605	454
NA18143	2	23039711	28726716	5.69	2065	363
NA18143	2	31031726	35077468	4.05	1782	440
NA18143	2	37488663	40331162	2.84	1342	472
NA18143	2	45597218	48599240	3	1452	484
NA18143	2	50568510	54622794	4.05	2059	508
NA18143	2	77046273	79156926	2.11	956	453
NA18143	2	80948784	85280620	4.33	1258	290
NA18143	2	86727885	88910111	2.18	472	216
NA18144	3	48105897	50399186	2.29	962	419
NA18144	3	84118452	86373414	2.25	752	333
NA18144	6	55822103	58887738	3.07	841	274
NA18145
NA18146	1	50446990	52669983	2.22	779	350
NA18146	8	47418437	49496240	2.08	515	248
NA18147	1	102515938	105011902	2.5	862	345
NA18147	16	44976066	47028831	2.05	645	314
NA18148	6	26237371	28305584	2.07	1118	541
NA18148	11	47247560	49483244	2.24	483	216
NA18148	15	72118136	74270397	2.15	844	392
NA18149	1	142741632	145445019	2.7	595	220
NA18149	2	56337668	59136095	2.8	1386	495
NA18149	7	63802461	66109666	2.31	591	256
NA18150	1	50446990	52669983	2.22	779	350
NA18150	16	45172096	47430237	2.26	681	302
NA18151	3	48603018	51937121	3.33	1334	400
NA18151	8	112212410	114752854	2.54	821	323
NA18152	5	43212033	46419092	3.21	848	264
NA18153	6	100732300	102808613	2.08	900	433
NA18153	8	47043376	49400349	2.36	468	199
NA18154	1	50603542	52669983	2.07	712	345
NA18154	11	47880179	50418414	2.54	641	253
NA18154	16	44976066	47028831	2.05	645	314
NA18155	3	46970246	50404286	3.43	1120	326
NA18155	8	47043376	49891573	2.85	720	253
NA18155	11	64868361	67221206	2.35	1094	465
NA18156	1	50393532	52884370	2.49	891	358
NA18156	2	95424969	98364240	2.94	698	237
NA18156	11	47961741	50475763	2.51	635	253
NA18156	16	44976066	47031763	2.06	579	282
NA18157	5	103342603	105922009	2.58	874	339
NA18157	8	77862059	80550416	2.69	1068	397
NA18158	8	47043376	49202234	2.16	480	222
NA18158	10	73496814	76421441	2.92	813	278
NA18158	16	45335002	47460035	2.13	725	341
NA18159	3	48370376	50511277	2.14	935	437
NA18159	11	49194666	51432742	2.24	401	179
NA18159	12	32577224	34727104	2.15	773	360
NA18160	8	50007761	52144985	2.14	854	400
NA18160	10	41702521	44152890	2.45	856	349
NA18160	11	5983237	11449373	5.47	3719	680
NA18160	12	83905619	86331471	2.43	592	244
NA18160	16	12417372	24120058	11.7	5423	463
NA18160	16	44976066	47028216	2.05	643	313
NA18161	8	50187497	52863557	2.68	1156	432
NA18162	3	48348218	50523899	2.18	951	437
NA18164	3	48373590	51988923	3.62	1480	409
NA18164	8	47043376	49449565	2.41	561	233
NA18164	16	44976066	47028216	2.05	643	313
NA18166	1	50446990	52898743	2.45	872	356
NA18484	8	47459738	49471720	2.01	498	248
NA18485	6	26449041	29460922	3.01	1702	565
NA18486	6	27372876	29445479	2.07	1234	595
NA18486	11	48141731	51368666	3.23	636	197
NA18487
NA18488
NA18489	5	112320026	114787094	2.47	1462	593
NA18489	6	62010774	65489004	3.48	1159	333
NA18489	17	19556837	23316031	3.76	835	222
NA18497	2	47653859	50690998	3.04	1718	566
NA18497	11	46901803	51432742	4.53	1119	247
NA18498
NA18499
NA18500	6	47437114	49623484	2.19	908	415
NA18501	2	129157811	141944795	12.79	6191	484
NA18503	1	143792423	149808723	6.02	1495	248
NA18503	4	73631095	83243453	9.61	4769	496
NA18504	1	192256243	194296979	2.04	870	426
NA18504	8	47043376	49445899	2.4	559	233
NA18504	10	37072271	39147030	2.07	614	296
NA18505	22	28416144	30884985	2.47	1145	464
NA18506	15	38380723	42886434	4.51	1936	430
NA18506	16	31139990	35106851	3.97	450	113
NA18506	16	44976066	47129091	2.15	681	316
NA18506	20	24050111	26255797	2.21	941	427
NA18507
NA18508	2	148155691	150991652	2.84	1140	402
NA18508	17	28834436	32522324	3.69	2163	587
NA18509
NA18510	3	162380474	166092960	3.71	1477	398
NA18510	4	78025121	80318470	2.29	1378	601
NA18510	7	64329761	66642263	2.31	652	282
NA18511	3	42670317	45073354	2.4	954	397
NA18511	12	83689023	85938599	2.25	723	321
NA18515
NA18516	3	135865645	138689793	2.82	1321	468
NA18516	6	140225386	142364149	2.14	634	296
NA18517
NA18518	11	46264256	48297384	2.03	877	431
NA18519	11	46218598	48242724	2.02	871	430
NA18520
NA18521	9	93201902	95236872	2.03	998	490
NA18522	7	63924071	66102199	2.18	428	196
NA18523	14	46493724	49079339	2.59	1218	471
NA18524	2	81486717	83548118	2.06	768	373
NA18524	3	47527868	53210034	5.68	2380	419
NA18524	4	32826638	34860093	2.03	627	308
NA18525	1	70487481	72858034	2.37	1041	439
NA18525	8	85566211	87740512	2.17	727	334
NA18525	10	37087832	39090896	2	603	301
NA18525	16	30383817	34150828	3.77	541	144
NA18526	1	78832259	81205529	2.37	1170	493
NA18526	16	44976066	47028831	2.05	645	314
NA18527
NA18528	3	46970246	49371364	2.4	911	379
NA18528	11	46662587	51432742	4.77	1272	267
NA18528	11	83718582	85979365	2.26	1087	481
NA18528	16	45414090	47658391	2.24	797	355
NA18528	16	65585509	67648719	2.06	769	373
NA18529	2	81408438	83754900	2.35	835	356
NA18529	8	47043376	49379688	2.34	435	186
NA18531	1	50442680	52875115	2.43	663	273
NA18532	3	48276078	51855594	3.58	1469	410
NA18532	5	129615362	131623683	2.01	651	324
NA18532	16	45208391	47306016	2.1	687	328
NA18533	11	47326019	51432742	4.11	959	234
NA18533	16	64919963	67127146	2.21	953	432
NA18534
NA18536	3	103151575	105545355	2.39	730	305
NA18536	11	47191294	51432742	4.24	1043	246
NA18536	14	51403839	57024609	5.62	3306	588
NA18536	14	57033745	61848079	4.81	2581	536
NA18536	17	24349497	26770107	2.42	983	406
NA18537	5	136935086	139146992	2.21	643	291
NA18537	10	36688046	39147030	2.46	803	327
NA18538	8	111253247	113722612	2.47	770	312
NA18539	5	136396673	139084065	2.69	1164	433
NA18539	6	25707213	28374128	2.67	1576	591
NA18539	16	64956434	67117038	2.16	936	433
NA18541	2	185954617	188619205	2.66	753	283
NA18541	5	90449321	92541057	2.09	698	334
NA18541	8	50129213	52143374	2.01	816	405
NA18541	12	36144018	38311955	2.17	627	289
NA18541	15	61493779	63946281	2.45	1023	417
NA18541	20	31983649	34393615	2.41	925	384
NA18542	5	43047397	45135215	2.09	642	307
NA18542	8	47043376	49203389	2.16	481	223
NA18542	16	44976066	47425049	2.45	776	317
NA18543	4	32688709	34833782	2.15	654	305
NA18543	15	61573987	63745996	2.17	912	420
NA18544	5	44133669	46419092	2.29	551	241
NA18544	8	47043376	49209260	2.17	482	223
NA18544	8	87146646	90404315	3.26	1292	397
NA18544	12	109802238	111803854	2	806	403
NA18545	3	48299470	50406198	2.11	900	427
NA18545	19	41365140	43419480	2.05	757	368
NA18546	8	47043376	49209260	2.17	482	223
NA18546	20	31941633	34024023	2.08	575	276
NA18548	22	38692892	41487268	2.79	1004	359
NA18550	5	43268068	45450325	2.18	580	266
NA18550	6	25791933	30913900	5.12	4268	833
NA18550	16	44976066	47561279	2.59	844	326
NA18552	1	48928964	51691601	2.76	886	321
NA18552	2	85941520	88017653	2.08	540	260
NA18552	5	41521761	43666760	2.14	853	398
NA18552	8	47152365	49758611	2.61	653	251
NA18552	8	50449733	52684650	2.23	532	238
NA18553	16	44976066	47438930	2.46	787	320
NA18555	3	48201432	50423636	2.22	946	426
NA18557	1	50446990	52884370	2.44	720	295
NA18557	2	155359787	171249069	15.89	7522	473
NA18557	3	48201432	50514223	2.31	988	427
NA18557	8	47043376	49356139	2.31	522	226
NA18557	8	111349752	113724772	2.38	750	316
NA18557	9	10864548	24717049	13.85	8725	630
NA18558	5	39605722	42252722	2.65	1280	484
NA18558	8	47043376	49357154	2.31	484	209
NA18559	1	50364438	52867390	2.5	791	316
NA18559	8	47043376	49272163	2.23	504	226
NA18560	6	26486128	28629295	2.14	1177	549
NA18560	8	113717622	116168808	2.45	939	383
NA18561	3	46728581	50404286	3.68	1319	359
NA18561	8	34643651	36751037	2.11	651	309
NA18561	11	46217272	48305811	2.09	897	429
NA18561	16	45208391	47324393	2.12	519	245
NA18562	8	47043376	49209260	2.17	482	223
NA18563
NA18564	8	47043376	49194384	2.15	478	222
NA18566	3	48495117	50541501	2.05	873	427
NA18566	16	44976066	47117816	2.14	505	236
NA18567	5	42949763	45832303	2.88	920	319
NA18567	7	63787776	66116663	2.33	598	257
NA18567	8	47043376	49202234	2.16	480	222
NA18567	10	100343606	102361371	2.02	1015	503
NA18567	11	47247560	51432742	4.19	1007	241
NA18567	11	54468566	58229198	3.76	1667	443
NA18567	16	65051675	67273680	2.22	946	426
NA18567	20	33009277	35335091	2.33	966	415
NA18568	16	30726136	35106851	4.38	620	142
NA18568	16	64970230	66996122	2.03	793	391
NA18569
NA18570	17	23309652	25598303	2.29	975	426
NA18571	5	43234409	46419092	3.18	713	224
NA18572
NA18573	3	47514755	52039550	4.52	1812	400
NA18576
NA18577	2	62658728	64715559	2.06	747	363
NA18577	2	82032275	84202139	2.17	628	289
NA18577	3	48480928	51143667	2.66	1128	424
NA18577	8	47043376	49710814	2.67	558	209
NA18579	5	130008355	132158923	2.15	887	412
NA18580
NA18582	19	41316199	43397077	2.08	780	375
NA18583	3	46723457	50406198	3.68	1430	388
NA18583	17	24661844	26786518	2.12	835	393
NA18591	2	86021113	88076347	2.06	500	243
NA18591	6	30819336	33012579	2.19	3420	1559
NA18591	7	118017058	120502390	2.49	703	283
NA18591	7	121931543	129509168	7.58	3508	463
NA18591	12	36144018	38319910	2.18	628	289
NA18591	16	44976066	47115419	2.14	640	299
NA18592	2	186183835	188429962	2.25	773	344
NA18593	3	48373590	50541501	2.17	939	433
NA18593	5	43419259	45449116	2.03	564	278
NA18593	10	74034778	76197579	2.16	515	238
NA18593	16	45447467	47574271	2.13	731	344
NA18593	16	65051675	67243406	2.19	931	425
NA18594	6	56273575	58887738	2.61	657	251
NA18594	7	62623008	67228061	4.61	1462	317
NA18594	16	30425597	35106851	4.68	732	156
NA18594	16	44976066	47115419	2.14	676	316
NA18595	3	48373590	51988923	3.62	1480	409
NA18595	6	127885159	130887114	3	1506	502
NA18595	8	113295951	116166301	2.87	1103	384
NA18595	10	37094351	39147030	2.05	604	294
NA18595	17	24238116	26816606	2.58	1056	410
NA18596	11	46874559	49591834	2.72	836	308
NA18597	2	81654339	83767319	2.11	779	369
NA18597	2	185252158	188273841	3.02	996	330
NA18597	3	48691997	51957291	3.27	1309	401
NA18599	10	102924710	105219692	2.29	728	317
NA18599	15	61497726	64048784	2.55	1060	416
NA18599	16	44976066	47433967	2.46	665	271
NA18599	19	41578220	43811334	2.23	825	369
NA18602	3	48299470	50510225	2.21	962	435
NA18602	19	41578220	43604604	2.03	785	387
NA18603	2	109388858	111612714	2.22	509	229
NA18603	3	47759654	50171627	2.41	795	330
NA18603	12	85082058	87439966	2.36	722	306
NA18605	4	32306304	34525359	2.22	624	281
NA18605	15	69857059	72011684	2.15	895	415
NA18605	16	44976066	47146115	2.17	687	317
NA18608	6	25786657	28555894	2.77	1588	573
NA18608	8	47043376	49729024	2.69	490	182
NA18608	20	32005229	34397715	2.39	744	311
NA18609	11	47998479	50123623	2.13	548	258
NA18610	1	49362393	51691601	2.33	589	253
NA18610	17	58258544	60775540	2.52	779	309
NA18611	8	47043376	49203389	2.16	481	223
NA18611	10	44691783	47122505	2.43	442	182
NA18612	2	86021189	88115380	2.09	506	242
NA18612	8	47194833	49253761	2.06	467	227
NA18612	11	44958066	50525273	5.57	2017	362
NA18612	11	54468566	61426522	6.96	3237	465
NA18613	1	50748894	52769828	2.02	690	341
NA18613	6	56602829	58887738	2.28	559	245
NA18613	11	45696668	48305811	2.61	1077	413
NA18613	16	30293454	34268456	3.98	669	168
NA18613	16	44976066	47115419	2.14	676	316
NA18614	1	48251662	50484548	2.23	902	404
NA18614	20	31123206	33277616	2.15	985	457
NA18615	2	80767361	83557475	2.79	998	358
NA18615	16	45447467	47510482	2.06	525	254
NA18616	1	92173025	94312657	2.14	868	406
NA18616	2	196826267	199007323	2.18	1004	460
NA18617	4	79209715	81365246	2.16	1082	502
NA18617	4	143115055	145249320	2.13	830	389
NA18617	11	48200975	51061717	2.86	554	194
NA18617	12	71225394	73340061	2.11	704	333
NA18618	3	46904550	50406999	3.5	1412	403
NA18618	9	93490927	97183957	3.69	1760	477
NA18619	1	170866420	173189969	2.32	963	414
NA18619	8	47043376	49598872	2.56	612	239
NA18619	16	45335002	47596578	2.26	786	348
NA18620	3	48201432	50428460	2.23	950	427
NA18620	6	56870704	58887738	2.02	489	242
NA18620	8	47043376	49202234	2.16	480	222
NA18620	11	46864826	48983646	2.12	679	320
NA18620	16	45335002	47447001	2.11	713	338
NA18621	1	48849943	51807646	2.96	1004	339
NA18621	11	47835737	50254042	2.42	621	257
NA18621	13	62095838	64102340	2.01	570	284
NA18622	11	48107863	51432742	3.32	660	199
NA18622	11	54468566	56495254	2.03	759	375
NA18623	4	127589140	129602084	2.01	771	383
NA18623	10	73545567	76631696	3.09	1079	350
NA18623	16	45112449	47115419	2	658	329
NA18624	1	186391405	188989294	2.6	964	371
NA18626	3	47700339	50175353	2.48	903	365
NA18626	5	58867115	60894186	2.03	806	398
NA18626	8	47043376	49209260	2.17	482	223
NA18627	1	38817038	56587282	17.77	8759	493
NA18627	2	54872787	65855350	10.98	5457	497
NA18627	2	129024369	134450960	5.43	2401	442
NA18627	2	192693601	195074329	2.38	655	275
NA18627	17	58309511	60533519	2.22	639	287
NA18628	3	154891352	157338891	2.45	986	403
NA18628	6	77346007	80866732	3.52	1748	496
NA18628	16	44976066	47101762	2.13	631	297
NA18629	3	48373590	50406198	2.03	867	427
NA18629	6	26237371	29463897	3.23	1859	576
NA18629	11	47337169	49379241	2.04	411	201
NA18630	1	72055070	74710337	2.66	854	322
NA18630	3	47350894	50147401	2.8	1092	390
NA18630	5	129549025	131589914	2.04	607	297
NA18630	7	64053719	66309578	2.26	556	246
NA18630	16	15993136	18676194	2.68	1013	378
NA18631	1	48913838	51663288	2.75	884	322
NA18631	3	47546444	50171627	2.63	1058	403
NA18631	12	32637598	34647955	2.01	726	361
NA18631	16	44976066	47115419	2.14	676	316
NA18632	3	48483520	50495132	2.01	861	428
NA18632	3	162182838	164732781	2.55	1086	426
NA18632	5	42951227	45110390	2.16	689	319
NA18632	5	103103697	106972172	3.87	1574	407
NA18632	6	26291795	28448295	2.16	1199	556
NA18632	8	99477249	101547675	2.07	652	315
NA18632	16	45373299	47551914	2.18	751	345
NA18633	1	50446990	52936808	2.49	892	358
NA18634	1	146257448	149151400	2.89	516	178
NA18634	2	86412659	89949717	3.54	654	185
NA18634	3	48299470	50406198	2.11	900	427
NA18634	3	82735685	84813103	2.08	599	288
NA18634	16	45112449	47117816	2.01	659	329
NA18635	6	56533859	58887738	2.35	606	257
NA18635	16	45112449	47325747	2.21	721	326
NA18636	12	56158987	58243143	2.08	888	426
NA18637	1	102784129	104787170	2	640	320
NA18637	16	30346431	33744011	3.4	592	174
NA18638	17	24363791	26773570	2.41	981	407
NA18639	2	80609812	83231718	2.62	981	374
NA18640	2	196849516	198884722	2.04	799	393
NA18640	15	40319060	42607346	2.29	888	388
NA18640	16	31073529	35106851	4.03	474	118
NA18641	2	185273708	187477654	2.2	717	325
NA18642	7	64340447	66800858	2.46	742	302
NA18642	20	32161936	34397715	2.24	837	374
NA18643	11	45597494	48315844	2.72	965	355
NA18644	3	47663171	50537570	2.87	1105	384
NA18644	4	32756284	34763895	2.01	600	299
NA18645	3	48299470	50423636	2.12	910	428
NA18645	5	43268068	46135537	2.87	799	279
NA18647	1	50495576	52867390	2.37	702	296
NA18647	2	95424969	98148279	2.72	591	217
NA18647	11	46136581	49503484	3.37	1043	310
NA18648	12	83740855	86308044	2.57	818	319
NA18648	15	61482191	64096178	2.61	922	353
NA18649	2	81450329	83464352	2.01	749	372
NA18649	2	106948215	109017448	2.07	804	389
NA18649	4	32543295	34832814	2.29	689	301
NA18649	8	47043376	49291795	2.25	428	190
NA18649	8	111466024	114482587	3.02	830	275
NA18649	16	44976066	47115419	2.14	487	228
NA18669	1	49257759	51764924	2.51	729	291
NA18669	2	31377768	37460790	6.08	3556	585
NA18669	8	47043376	49181343	2.14	475	222
NA18670	2	106892030	109035926	2.14	952	444
NA18670	18	28646066	30653257	2.01	601	299
NA18671	3	47527868	51950617	4.42	1746	395
NA18674	3	167260696	169379562	2.12	781	369
NA18674	8	47043376	49705403	2.66	642	241
NA18674	12	84701894	86751525	2.05	617	301
NA18675	7	63266416	66116663	2.85	823	289
NA18675	7	111903477	114121807	2.22	741	334
NA18675	10	80525381	83598488	3.07	1387	451
NA18679	3	163773584	165856533	2.08	733	352
NA18682	3	48691997	52066294	3.37	1348	399
NA18682	6	25921129	28787924	2.87	1666	581
NA18682	8	85312389	87318070	2.01	521	260
NA18682	11	48009252	51359581	3.35	704	210
NA18683	1	102078434	104210344	2.13	738	346
NA18683	16	44976066	47069610	2.09	656	313
NA18683	19	41329003	43388894	2.06	765	371
NA18684	10	103076212	105222570	2.15	857	399
NA18684	11	47867399	50206707	2.34	604	258
NA18685	11	48066524	51432742	3.37	621	184
NA18686	3	48299470	50404286	2.1	898	427
NA18686	5	70341452	73407434	3.07	1389	453
NA18689	3	47518063	50406198	2.89	1183	410
NA18689	11	47895671	50214340	2.32	601	259
NA18690	3	48335437	50498672	2.16	944	436
NA18690	8	113718107	115883752	2.17	794	367
NA18690	11	47237229	51382454	4.15	1008	243
NA18690	12	71856000	73950313	2.09	778	371
NA18692	4	143614063	145730644	2.12	725	343
NA18692	12	83603384	86528809	2.93	959	328
NA18694	8	47043376	49203389	2.16	401	186
NA18694	19	41359772	43394617	2.03	754	371
NA18695	12	109898910	111937936	2.04	859	421
NA18695	13	55575747	57624798	2.05	593	289
NA18695	16	44976066	47114074	2.14	654	306
NA18696	3	47514755	50177235	2.66	1072	403
NA18697	11	47867399	50027728	2.16	553	256
NA18697	16	44976066	47279044	2.3	720	313
NA18699	1	48991971	51230960	2.24	676	302
NA18699	7	63802461	66036146	2.23	559	250
NA18699	11	49148927	51382454	2.23	408	183
NA18701	3	88157483	90576572	2.42	680	281
NA18702
NA18704	7	63329480	66109666	2.78	631	227
NA18704	13	35671596	37907266	2.24	1322	591
NA18706	10	93067055	95087527	2.02	766	379
NA18708	2	94705115	98112642	3.41	722	212
NA18708	3	47514755	50406198	2.89	1090	377
NA18708	6	25786657	28573334	2.79	1670	599
NA18708	15	40266698	42273803	2.01	848	422
NA18739	8	49859237	52473786	2.61	1048	401
NA18739	20	32202347	34338559	2.14	865	405
NA18740	7	64043874	66274436	2.23	536	240
NA18740	7	118319589	120451862	2.13	588	276
NA18740	7	124670788	126711989	2.04	1017	498
NA18741	2	85967763	88076347	2.11	529	251
NA18741	3	48661839	51988923	3.33	1338	402
NA18741	7	64058364	66135906	2.08	519	250
NA18741	8	47673393	49708138	2.03	464	228
NA18742	1	72379006	74788844	2.41	929	386
NA18743	3	48495117	50499562	2	859	429
NA18745	1	44705332	46808230	2.1	901	428
NA18747	6	62010774	64030091	2.02	588	291
NA18747	11	47867399	50418414	2.55	643	252
NA18747	16	44976066	47031763	2.06	646	314
NA18748	1	30980489	34155695	3.18	1546	487
NA18748	3	48483520	51385104	2.9	1237	426
NA18748	6	47515275	49587931	2.07	845	408
NA18748	11	37096892	39401592	2.3	828	359
NA18748	11	46281411	51432742	5.15	1430	278
NA18748	16	44976066	47061865	2.09	655	314
NA18749	1	81228465	87581046	6.35	3530	556
NA18749	3	84408467	86756613	2.35	802	342
NA18749	5	129846454	132037053	2.19	867	396
NA18749	22	38687613	41018583	2.33	955	410
NA18750	1	50364438	52859482	2.5	879	352
NA18750	7	63325984	66109666	2.78	807	290
NA18750	11	47373322	50174761	2.8	784	280
NA18751	1	170903090	173353084	2.45	885	361
NA18751	2	81603876	83640933	2.04	756	371
NA18751	8	47043376	49202234	2.16	480	222
NA18752	3	48105897	50406414	2.3	967	420
NA18752	5	85796238	87831583	2.04	671	330
NA18752	16	28505424	31171768	2.67	644	242
NA18755	1	49013544	51764924	2.75	669	243
NA18755	5	128851486	130885626	2.03	690	339
NA18755	11	49148927	51382454	2.23	408	183
NA18757	8	47043376	49758611	2.72	499	184
NA18757	16	44976066	47436823	2.46	785	319
NA18757	17	24365902	26373814	2.01	813	405
NA18758	11	83726864	85981702	2.25	1088	483
NA18759	11	47867399	50387532	2.52	637	253
NA18760	3	48299470	50304830	2.01	753	375
NA18761	1	9246800	14761340	5.51	2648	480
NA18761	1	50163925	52669983	2.51	859	343
NA18761	6	136523305	138841552	2.32	1264	545
NA18761	16	53415101	56469805	3.05	2024	663
NA18762	3	48359899	50406198	2.05	810	396
NA18762	8	47043376	49260313	2.22	498	225
NA18762	11	47323947	49334336	2.01	562	280
NA18763	10	102944887	105242822	2.3	815	355
NA18765	15	40110883	42746424	2.64	1101	418
NA18769	1	50512662	52824581	2.31	755	327
NA18769	6	26241595	29444126	3.2	1679	524
NA18771	8	32624914	35140953	2.52	980	390
NA18771	16	45335002	47571734	2.24	771	345
NA18772	1	50442680	52822419	2.38	692	291
NA18772	2	185108548	187433403	2.32	697	300
NA18773	3	47617478	53267022	5.65	2392	423
NA18773	7	64043874	66116663	2.07	414	200
NA18773	8	47043376	49194384	2.15	478	222
NA18773	12	32589451	34649533	2.06	758	368
NA18773	17	24324482	26442538	2.12	844	398
NA18774	16	44976066	47435132	2.46	748	304
NA18777	9	95523295	97895144	2.37	1142	481
NA18778	13	54710942	57155266	2.44	715	293
NA18778	16	44976066	47561279	2.59	844	326
NA18778	19	41377150	43644949	2.27	879	388
NA18779	1	72379006	74610614	2.23	820	367
NA18779	3	48201432	50438939	2.24	954	426
NA18779	11	54468566	56542201	2.07	774	373
NA18779	16	44976066	47446678	2.47	789	319
NA18780	1	50498639	53007462	2.51	900	359
NA18780	3	47561518	50163313	2.6	1026	394
NA18783	11	48053943	51432742	3.38	696	206
NA18784	1	102277454	104295212	2.02	654	324
NA18784	3	83555873	86832117	3.28	1072	327
NA18784	5	137234388	139283525	2.05	774	378
NA18784	17	23881915	26432185	2.55	1036	406
NA18785	3	82589848	84921328	2.33	702	301
NA18785	8	47043376	49181343	2.14	475	222
NA18787	2	94930551	97702865	2.77	584	211
NA18787	5	42757835	46419092	3.66	1049	287
NA18790	1	48928964	51249676	2.32	668	288
NA18790	3	95313978	97458010	2.14	689	321
NA18792	3	48691997	51330915	2.64	1107	419
NA18792	5	44300835	46419092	2.12	512	242
NA18792	15	40069082	42746424	2.68	1138	425
NA18792	16	45335002	47484236	2.15	643	299
NA18792	19	41316199	43405408	2.09	782	374
NA18794	3	48335437	50406198	2.07	888	429
NA18794	7	98515536	101349211	2.83	1237	437
NA18794	17	24366607	26533927	2.17	857	395
NA18795	3	46885622	50449578	3.56	1447	406
NA18795	7	62748289	64854059	2.11	596	283
NA18798	6	56400425	58887738	2.49	545	219
NA18798	7	63751998	66670371	2.92	683	234
NA18798	11	45896217	48051345	2.16	852	395
NA18852	11	48058926	51432742	3.37	694	206
NA18853
NA18854	4	127564123	129719373	2.16	834	387
NA18854	11	48009252	51432742	3.42	713	208
NA18855	3	82659845	86238561	3.58	1112	311
NA18855	6	56176187	58887738	2.71	829	306
NA18857
NA18858	2	94705115	99564070	4.86	1285	264
NA18858	2	196773424	198819158	2.05	980	479
NA18859	4	168828749	171741792	2.91	1398	480
NA18859	11	47200241	50335979	3.14	919	293
NA18860	10	36684269	39147030	2.46	805	327
NA18860	12	36144018	38481689	2.34	668	286
NA18861
NA18862	4	168872189	171137594	2.27	1106	488
NA18863
NA18867	7	86540234	88817418	2.28	1191	523
NA18867	13	51593140	53606141	2.01	972	483
NA18867	20	31297425	34753249	3.46	1259	364
NA18868
NA18869	8	47043376	49244262	2.2	492	224
NA18869	11	46680513	49765580	3.09	1000	324
NA18870	1	39931415	43081796	3.15	1541	489
NA18870	1	188666569	190776834	2.11	826	391
NA18870	1	193511803	196157010	2.65	1017	384
NA18870	3	80346028	82938427	2.59	933	360
NA18871	9	98001782	100080736	2.08	996	479
NA18871	16	44976066	48213599	3.24	1257	388
NA18872
NA18873
NA18874	7	63493958	66102336	2.61	619	237
NA18874	8	32200083	35174152	2.97	1275	429
NA18875	2	185942478	188223827	2.28	789	346
NA18875	15	48493781	50799557	2.31	1241	538
NA18876
NA18877	7	63493958	66147037	2.65	722	272
NA18877	7	90744600	92877100	2.13	822	385
NA18878	3	47561518	49873277	2.31	927	401
NA18878	8	99458376	101567228	2.11	863	409
NA18879	3	114449594	116722097	2.27	807	355
NA18879	11	61931589	65396039	3.46	1483	428
NA18881	2	185016784	187219317	2.2	722	328
NA18881	11	41567925	44488750	2.92	1610	551
NA18907	9	100546970	102587363	2.04	875	429
NA18907	14	81919251	84643756	2.72	1341	492
NA18909	4	101919064	104171073	2.25	985	437
NA18909	12	71150584	73267116	2.12	747	353
NA18910	6	139097700	143054208	3.96	1537	388
NA18911	11	87105533	89734960	2.63	1168	444
NA18912
NA18913	6	26692647	28776459	2.08	1049	503
NA18914
NA18915
NA18916	5	136835625	139130436	2.29	867	378
NA18917
NA18921	2	94705115	96774676	2.07	420	203
NA18923	11	82030055	86695809	4.67	2392	513
NA18924
NA18925
NA18930	11	46876880	49387128	2.51	822	327
NA18930	12	44289208	46481718	2.19	1053	480
NA18931
NA18933	3	48970491	51744246	2.77	1027	370
NA18933	7	73539675	75714690	2.18	422	194
NA18933	11	46637991	50335541	3.7	1172	317
NA18934	3	163435883	166036269	2.6	921	354
NA18935	3	95663408	98760946	3.1	935	302
NA18935	6	77468918	79991365	2.52	1134	450
NA18939	1	50410621	52669983	2.26	801	355
NA18939	12	38896488	42332262	3.44	1995	581
NA18939	16	44976066	47391826	2.42	624	258
NA18940	3	166701838	168770372	2.07	709	343
NA18942	8	47043376	49193635	2.15	477	222
NA18942	20	30948078	34347159	3.4	1546	455
NA18943	1	50367172	52859482	2.49	887	356
NA18944	3	88544515	90576572	2.03	535	263
NA18944	3	139215831	141323576	2.11	1051	499
NA18944	8	47043376	49202234	2.16	480	222
NA18944	11	56561698	58718772	2.16	1091	506
NA18944	17	23314771	26289747	2.97	1225	412
NA18945	3	47370139	49873277	2.5	892	356
NA18945	8	47043376	49710814	2.67	644	241
NA18945	8	50442566	52498594	2.06	685	333
NA18946	11	45680637	47925728	2.25	877	391
NA18946	13	50595807	58974986	8.38	3576	427
NA18946	16	44976066	47061865	2.09	556	267
NA18947	1	50442680	52875115	2.43	790	325
NA18947	3	48299470	50404286	2.1	886	421
NA18947	6	32648019	34687409	2.04	2011	986
NA18947	13	54031038	56420055	2.39	640	268
NA18947	16	44976066	47061865	2.09	655	314
NA18948	3	82721775	85198703	2.48	714	288
NA18948	8	111593100	114663383	3.07	981	320
NA18948	13	61632269	64254672	2.62	1014	387
NA18949	3	47527868	49694803	2.17	655	302
NA18949	6	25792632	28573334	2.78	1661	597
NA18950	3	43171602	53219480	10.05	4533	451
NA18950	11	45684135	50387532	4.7	1528	325
NA18950	16	44976066	47028726	2.05	644	314
NA18951	3	166388264	168667572	2.28	763	335
NA18951	8	49814224	51932422	2.12	830	392
NA18951	10	108251387	110290438	2.04	1217	597
NA18951	11	103720764	105767567	2.05	879	429
NA18952	11	47867399	50387532	2.52	637	253
NA18953	2	81900021	84181846	2.28	813	356
NA18953	6	26243477	28629295	2.39	1359	570
NA18953	8	47043376	49291795	2.25	507	225
NA18953	19	41343339	43385145	2.04	752	368
NA18954	16	44976066	47129091	2.15	681	316
NA18955	3	56912285	59330889	2.42	1174	485
NA18955	6	86099588	88606514	2.51	1021	407
NA18955	10	92966550	95152238	2.19	864	395
NA18955	17	56902324	58904261	2	713	356
NA18956	3	48388541	50404286	2.02	861	427
NA18956	10	74317830	76649224	2.33	743	319
NA18956	16	45208391	47563324	2.35	805	342
NA18957	2	165603832	168221127	2.62	1188	454
NA18957	6	25801253	31686751	5.89	5654	961
NA18957	8	50085228	52502859	2.42	991	410
NA18957	11	46127980	48297231	2.17	787	363
NA18957	13	54103043	57152774	3.05	942	309
NA18957	17	16491542	18520434	2.03	786	387
NA18959	2	86036159	88140073	2.1	507	241
NA18959	3	47573667	50404286	2.83	1170	413
NA18959	16	30425597	34219645	3.79	606	160
NA18960	9	94607304	97183957	2.58	1126	437
NA18961	3	78672821	82551716	3.88	1316	339
NA18962	8	47043376	49210431	2.17	484	223
NA18963	3	49696536	51747387	2.05	678	331
NA18963	8	93035527	95147366	2.11	858	406
NA18964	3	78424413	87134135	8.71	2889	332
NA18964	6	26033890	28075068	2.04	1109	543
NA18965
NA18966	16	64956026	66993655	2.04	863	424
NA18967	6	47882556	50911009	3.03	1171	387
NA18967	6	140333871	142342835	2.01	568	283
NA18967	10	93171140	95192322	2.02	1016	503
NA18968	11	47895671	50418414	2.52	638	253
NA18969	11	45503279	51432742	5.93	1760	297
NA18970	12	110191392	112450135	2.26	984	436
NA18971	1	191738691	193957574	2.22	907	409
NA18971	3	46904550	49720192	2.82	922	327
NA18971	3	96548708	98847728	2.3	680	296
NA18971	16	30563053	34144548	3.58	436	122
NA18972	1	49255290	52485622	3.23	981	304
NA18972	3	118379319	123863304	5.48	2685	490
NA18972	12	108206050	111755108	3.55	1446	407
NA18972	16	44976066	47115419	2.14	676	316
NA18973
NA18974	2	184985412	190160993	5.18	1803	348
NA18974	2	192899337	195549245	2.65	538	203
NA18974	3	48376311	50537570	2.16	937	434
NA18974	15	40700762	43054962	2.35	842	358
NA18974	16	64970230	67127146	2.16	929	431
NA18975	2	95074249	98043596	2.97	595	200
NA18975	11	45055211	48146710	3.09	1187	384
NA18975	12	82873742	86247478	3.37	1161	344
NA18975	17	24343296	26766853	2.42	985	406
NA18976	3	47546444	50499562	2.95	1234	418
NA18976	6	27753257	33586474	5.83	6971	1195
NA18977	1	50446990	53351990	2.9	907	312
NA18977	2	185526498	188064080	2.54	858	338
NA18977	3	47514755	50171627	2.66	1068	402
NA18977	5	41588808	43803432	2.21	659	298
NA18977	7	121770753	123903007	2.13	943	442
NA18978	1	50495576	52859482	2.36	826	349
NA18978	7	62914607	66081885	3.17	911	288
NA18978	8	112676764	114855082	2.18	736	338
NA18978	12	84206172	86565561	2.36	761	323
NA18978	16	45447467	47484236	2.04	699	343
NA18979	1	102056127	104274174	2.22	779	351
NA18979	1	171194364	173354300	2.16	934	432
NA18979	7	111586469	113704386	2.12	779	368
NA18979	8	47043376	49193635	2.15	447	208
NA18980	1	70878669	73912384	3.03	1117	368
NA18980	2	53713301	56018420	2.31	1287	558
NA18980	3	47433754	51988923	4.56	1826	401
NA18980	4	71034859	73794634	2.76	1159	420
NA18980	10	92861874	95371763	2.51	1285	512
NA18980	11	46229161	50424537	4.2	1216	290
NA18980	16	44976066	47541744	2.57	837	326
NA18981	8	51623993	56186323	4.56	2222	487
NA18981	17	24653105	26746935	2.09	822	393
NA18982	1	44854353	47036720	2.18	927	425
NA18982	16	44976066	47114074	2.14	675	316
NA18982	16	65051675	67255654	2.2	933	423
NA18983	2	185703128	188619893	2.92	1011	347
NA18985	1	91779465	93944709	2.17	955	441
NA18985	2	185252158	187464138	2.21	716	324
NA18985	3	46619866	52827578	6.21	2578	415
NA18985	4	91796017	94019628	2.22	752	338
NA18985	6	62743552	64908762	2.17	712	329
NA18985	7	118395639	120423034	2.03	551	272
NA18985	11	62550650	64583663	2.03	958	471
NA18985	16	64999907	67311813	2.31	995	430
NA18987	2	116610556	119489869	2.88	1478	513
NA18987	4	77338966	88724969	11.39	5540	487
NA18987	4	114471199	116749884	2.28	1022	449
NA18987	6	25798269	29391558	3.59	2108	587
NA18987	6	37462413	47888040	10.43	6182	593
NA18987	7	82209607	92250722	10.04	4550	453
NA18987	7	103184694	105934520	2.75	1638	596
NA18987	8	72568227	80015925	7.45	3567	479
NA18987	8	93909220	96541599	2.63	1331	506
NA18987	8	111507831	121249848	9.74	4335	445
NA18987	9	98052098	104986276	6.93	3639	525
NA18987	10	88481	3802240	3.71	2783	749
NA18987	13	25516360	28169966	2.65	1753	661
NA18987	13	54500304	56698642	2.2	656	298
NA18987	14	33750102	73927707	40.18	20698	515
NA18987	14	100425763	106356482	5.93	2092	353
NA18987	15	90791157	100278685	9.49	6260	660
NA18987	18	7115204	15399482	8.28	4564	551
NA18987	18	16780381	26077696	9.3	4741	510
NA18988	4	47109166	49323424	2.21	764	345
NA18988	4	119300087	121482239	2.18	933	428
NA18988	16	44976066	47069610	2.09	656	313
NA18989	8	47043376	49637775	2.59	618	238
NA18989	12	68467159	73737614	5.27	2452	465
NA18989	16	45335002	47423922	2.09	696	333
NA18990	16	44976066	47114074	2.14	675	316
NA18991	1	243860616	246126335	2.27	1322	583
NA18991	2	160098017	162347972	2.25	1048	466
NA18993	2	176988680	181022764	4.03	2323	576
NA18993	8	47043376	49209260	2.17	414	191
NA18993	16	29234430	31302223	2.07	639	309
NA18994	1	92015895	94275785	2.26	936	414
NA18994	1	102193130	104293804	2.1	690	328
NA18994	2	95046847	98364163	3.32	747	225
NA18994	3	78677401	86111817	7.43	2438	328
NA18994	11	48566102	51432742	2.87	490	171
NA18995	2	156414643	158426626	2.01	760	378
NA18995	4	127475877	129621191	2.15	836	390
NA18995	6	49565794	51599843	2.03	887	436
NA18995	7	64091457	66410874	2.32	571	246
NA18995	8	47043376	49253761	2.21	495	224
NA18995	10	74308100	76649224	2.34	595	254
NA18995	11	47880179	51432742	3.55	748	211
NA18995	16	44976066	47061865	2.09	655	314
NA18997	8	66775543	68824444	2.05	810	395
NA18997	11	45880273	51432742	5.55	1556	280
NA18998	11	47867399	50418414	2.55	643	252
NA18999	16	30425597	34219719	3.79	607	160
NA19000	2	160576628	162817092	2.24	1020	455
NA19000	6	25792632	28075068	2.28	1296	568
NA19001	3	37570104	40896107	3.33	1720	517
NA19001	9	121592760	123600674	2.01	996	496
NA19001	12	109802238	112167500	2.37	1027	434
NA19002	3	48299470	50404286	2.1	790	375
NA19002	8	85300625	87636147	2.34	593	254
NA19004	7	63940500	66593856	2.65	707	266
NA19004	11	47867399	50418414	2.55	643	252
NA19004	16	44976066	47489884	2.51	632	251
NA19005	8	47043376	49201285	2.16	479	222
NA19006	6	26475812	28694673	2.22	1220	550
NA19006	8	77908190	79910279	2	768	384
NA19006	8	99452905	101538966	2.09	847	406
NA19006	10	109860183	111954266	2.09	956	457
NA19006	11	47867399	50418414	2.55	643	252
NA19006	16	44976066	47046028	2.07	652	315
NA19007	16	44976066	47574271	2.6	694	267
NA19009	3	46891055	50327462	3.44	1169	340
NA19009	5	59262382	61613798	2.35	1036	441
NA19009	8	47043376	49236641	2.19	491	224
NA19009	11	87487215	89499642	2.01	836	415
NA19009	15	40217827	42793910	2.58	1026	398
NA19010
NA19011	2	184906701	188191178	3.28	1123	342
NA19011	9	24142518	27418665	3.28	1669	509
NA19017	9	103660811	106040404	2.38	1325	557
NA19019	4	66269296	71440168	5.17	2076	401
NA19019	4	104052376	108297821	4.25	1679	395
NA19019	8	90051211	92205904	2.15	961	446
NA19019	13	63972138	66440555	2.47	1100	446
NA19022	3	167377799	170753972	3.38	1157	343
NA19022	6	131689376	133913222	2.22	1085	488
NA19023	2	65119499	68114915	3	1938	647
NA19023	2	73196600	75683387	2.49	1309	526
NA19024	13	42304013	44319967	2.02	1285	637
NA19025	2	107796203	111464584	3.67	1133	309
NA19025	7	29601630	31821130	2.22	1318	594
NA19025	7	122312565	125222930	2.91	1264	434
NA19025	11	25992602	34619537	8.63	4323	501
NA19025	13	66039363	70174190	4.13	1910	462
NA19025	15	40699483	44682262	3.98	1681	422
NA19026	1	207757335	210220866	2.46	1441	585
NA19026	2	198778994	201377436	2.6	1254	483
NA19026	5	42892072	45126063	2.23	725	325
NA19026	7	85398458	87678199	2.28	1038	455
NA19026	9	112309092	114456992	2.15	1197	557
NA19026	15	40224814	43432001	3.21	1327	414
NA19027	2	188773963	192622531	3.85	1696	441
NA19027	3	180038292	183010723	2.97	1126	379
NA19027	4	89672545	92047396	2.37	1089	459
NA19027	6	25532985	31348671	5.82	5225	898
NA19027	13	60483802	63186123	2.7	1072	397
NA19027	17	42177829	45357976	3.18	1466	461
NA19028	2	81497130	83557983	2.06	767	372
NA19030	7	70821340	73518891	2.7	882	327
NA19030	11	83054242	86629429	3.58	1857	519
NA19031	3	95331937	98985295	3.65	1110	304
NA19031	16	30523818	35106851	4.58	691	151
NA19031	16	44976066	47949469	2.97	1093	368
NA19031	20	31379364	34937770	3.56	1459	410
NA19035	5	50643654	53154575	2.51	1226	488
NA19035	8	111504863	117235045	5.73	2072	362
NA19036	1	193609905	196150035	2.54	911	359
NA19036	2	184063554	186592369	2.53	860	340
NA19037	3	87928647	90576572	2.65	769	290
NA19037	3	95010881	97193727	2.18	690	316
NA19037	16	20132944	22705353	2.57	862	335
NA19038	3	88351071	90576572	2.23	610	274
NA19038	5	42867919	44997201	2.13	716	336
NA19038	5	113578572	115978410	2.4	1432	597
NA19038	8	47043376	49469934	2.43	565	233
NA19038	8	75841030	80550416	4.71	1873	398
NA19038	11	48125888	51432742	3.31	653	197
NA19038	19	15135770	17367176	2.23	1229	551
NA19039	2	114925151	118144895	3.22	1397	434
NA19039	13	50508834	52948117	2.44	1267	519
NA19041	10	44672425	47173875	2.5	476	190
NA19041	19	41135323	44765798	3.63	1559	429
NA19043	3	81669129	83971890	2.3	710	308
NA19044	1	90077805	93982481	3.9	1836	470
NA19044	2	2263090	7011166	4.75	3181	670
NA19045	3	160929350	163134963	2.21	1028	466
NA19045	7	96936381	100718593	3.78	1649	436
NA19045	7	138217350	141818470	3.6	1917	532
NA19045	11	80022511	83005609	2.98	1703	571
NA19046	7	31859481	34101107	2.24	943	421
NA19054	3	47518063	50550316	3.03	1258	415
NA19054	4	44692717	47179402	2.49	800	322
NA19054	8	47043376	49209870	2.17	483	223
NA19054	8	112062315	114482587	2.42	782	323
NA19054	11	48066524	50424537	2.36	583	247
NA19055	16	44976066	47031763	2.06	646	314
NA19055	17	54636092	56654757	2.02	662	328
NA19056	3	47546444	52056176	4.51	1807	401
NA19056	5	44412817	46419092	2.01	464	231
NA19056	15	40484771	42883382	2.4	896	374
NA19056	16	44976066	47028726	2.05	644	314
NA19056	20	32138628	34694251	2.56	910	356
NA19057	3	88455026	90576572	2.12	571	269
NA19057	8	47043376	49203389	2.16	481	223
NA19057	15	40313101	42953415	2.64	1059	401
NA19058	3	16678079	18872024	2.19	873	398
NA19058	3	48201432	50406198	2.2	924	419
NA19058	8	41749562	43815274	2.07	679	329
NA19058	10	64516338	66904140	2.39	1082	453
NA19058	11	47880179	51382454	3.5	724	207
NA19058	17	23888835	26626536	2.74	918	335
NA19059	2	180689969	183403090	2.71	1299	479
NA19059	7	63337412	66406314	3.07	874	285
NA19059	8	90706741	92906791	2.2	858	390
NA19059	11	46260944	50339013	4.08	1323	324
NA19060	4	47047752	49323424	2.28	793	348
NA19060	6	25866427	28075068	2.21	1240	561
NA19060	11	47589283	51432742	3.84	858	223
NA19062	1	50595152	52669983	2.07	567	273
NA19062	2	184989106	187364606	2.38	735	309
NA19062	5	58758006	60974006	2.22	802	362
NA19062	15	40484771	43738177	3.25	1219	375
NA19062	16	44976066	47117816	2.14	677	316
NA19062	17	24661104	26770107	2.11	830	394
NA19063	16	45335002	47574030	2.24	773	345
NA19064	6	25798269	29259291	3.46	2047	591
NA19064	11	45662870	48297231	2.63	1052	399
NA19065	1	79431449	81667685	2.24	1147	513
NA19065	3	167417183	169780943	2.36	873	369
NA19065	4	118437107	123116750	4.68	2246	480
NA19065	5	63944483	66314669	2.37	1265	534
NA19065	5	153221840	156579959	3.36	1790	533
NA19065	8	47043376	49209260	2.17	482	223
NA19065	20	32037561	34192333	2.15	862	400
NA19066	5	57056622	60977949	3.92	1991	508
NA19066	5	136950822	139084065	2.13	643	301
NA19067	2	130482296	132525783	2.04	419	205
NA19067	4	47047872	49323424	2.28	792	348
NA19067	12	83763772	86229965	2.47	764	310
NA19067	16	65043043	67096113	2.05	696	339
NA19068	1	50516542	52867390	2.35	796	339
NA19068	3	47880083	50153015	2.27	924	407
NA19068	11	48680611	51432742	2.75	465	169
NA19070	8	47191681	49209260	2.02	455	226
NA19070	13	85744972	89056963	3.31	1135	343
NA19070	20	32202347	34344463	2.14	866	404
NA19072	2	185954617	188103945	2.15	744	346
NA19072	8	47113602	49210431	2.1	468	223
NA19072	11	48066619	50071284	2	498	248
NA19074	2	193450418	195675318	2.22	596	268
NA19074	3	46649724	50399186	3.75	1469	392
NA19074	4	47284056	49323424	2.04	658	323
NA19074	7	64089134	66370390	2.28	569	249
NA19074	8	47043376	49181343	2.14	475	222
NA19074	8	50437208	52577973	2.14	892	417
NA19074	20	32272910	34347159	2.07	727	350
NA19075	1	194453373	196699422	2.25	860	383
NA19075	2	62646193	64689599	2.04	639	313
NA19075	3	82698727	84886996	2.19	638	292
NA19075	7	63859252	67278550	3.42	1123	328
NA19075	11	47308714	50206707	2.9	831	287
NA19075	16	44976066	47417576	2.44	769	315
NA19076	2	185098339	189587014	4.49	1537	342
NA19076	2	193414565	195792584	2.38	527	222
NA19076	3	136526404	138788952	2.26	723	320
NA19076	8	47080275	49209260	2.13	472	222
NA19076	15	40226668	42314105	2.09	767	367
NA19077	1	48842491	51317053	2.47	757	306
NA19077	16	44976066	47061865	2.09	619	297
NA19078	3	136740432	138891945	2.15	792	368
NA19078	8	47043376	49283125	2.24	506	226
NA19078	16	45335002	47484719	2.15	737	343
NA19078	22	38637333	41015481	2.38	887	373
NA19079	11	46885031	51432742	4.55	1168	257
NA19079	12	36144018	38689229	2.55	789	310
NA19079	13	55728976	58202824	2.47	783	317
NA19080	1	50446990	52884370	2.44	799	328
NA19080	1	194418134	196809650	2.39	934	391
NA19080	7	64053719	66095061	2.04	506	248
NA19080	15	40700762	42883315	2.18	771	353
NA19080	20	32060411	34466230	2.41	973	404
NA19081	8	47043376	49209260	2.17	482	223
NA19081	12	36144018	41363753	5.22	2390	458
NA19081	16	44976066	47568750	2.59	848	327
NA19083	1	71186422	74710337	3.52	1345	382
NA19084
NA19085	2	72207081	74311226	2.1	576	274
NA19085	5	129832407	132166223	2.33	838	359
NA19085	8	47043376	49218318	2.17	486	223
NA19086	3	88448386	90576572	2.13	573	269
NA19086	6	114908327	117789465	2.88	1208	419
NA19086	11	45662738	48007571	2.34	942	402
NA19086	16	45112449	47551914	2.44	821	337
NA19087	2	185948749	187977176	2.03	692	341
NA19088	3	166785835	168809701	2.02	704	348
NA19088	8	84902684	86918262	2.02	605	300
NA19088	15	40226668	42886434	2.66	1079	406
NA19088	17	24349497	26766853	2.42	981	406
NA19089	2	94705115	98364163	3.66	848	232
NA19089	3	47518063	50177235	2.66	801	301
NA19089	5	159314710	161628109	2.31	1144	495
NA19089	15	40232846	42280859	2.05	865	422
NA19090	1	49015553	51314396	2.3	723	315
NA19091	1	166810855	168982826	2.17	1383	637
NA19091	8	47043376	49137169	2.09	464	222
NA19091	9	94605800	97418852	2.81	1346	478
NA19093	11	45750712	47943570	2.19	873	398
NA19093	14	75650408	81851305	6.2	3608	582
NA19094	6	86183399	88199698	2.02	790	392
NA19095	3	83921843	86411651	2.49	830	333
NA19095	5	129734990	132037609	2.3	818	355
NA19095	8	84875818	87189858	2.31	749	324
NA19095	14	43687330	46372864	2.69	921	343
NA19096	4	35008551	49323424	14.31	6694	468
NA19097	7	85195611	87671517	2.48	1095	442
NA19097	8	47043376	49711510	2.67	645	242
NA19097	22	28436659	31252409	2.82	1452	516
NA19098	15	40699483	42883831	2.18	798	365
NA19099	2	94705115	98192635	3.49	766	220
NA19099	8	108799569	111577747	2.78	1101	396
NA19101	2	193038447	195406479	2.37	594	251
NA19101	8	112912000	116193867	3.28	1233	376
NA19101	11	89047039	91377662	2.33	952	408
NA19102	11	29761104	32174358	2.41	1120	464
NA19103
NA19104	5	40269094	43272465	3	1332	444
NA19105	3	82654254	85086213	2.43	744	306
NA19105	17	24671953	26816606	2.14	847	395
NA19107	3	51916825	54060993	2.14	1110	518
NA19107	10	43758869	47950123	4.19	1088	260
NA19107	10	50306306	52536509	2.23	865	388
NA19107	16	44976066	48003669	3.03	1133	374
NA19108	2	208606337	210956244	2.35	1030	438
NA19109	3	48599537	51744246	3.14	1247	397
NA19109	7	61069221	63872455	2.8	506	181
NA19110	4	91823589	95781900	3.96	1421	359
NA19110	8	47043376	49711510	2.67	645	242
NA19110	10	21393126	23412309	2.02	829	411
NA19110	11	46901803	51432742	4.53	1138	251
NA19113	4	36328597	49323424	12.99	5994	461
NA19113	4	52378364	55142068	2.76	1273	461
NA19113	17	1532707	10839178	9.31	5590	601
NA19113	18	66737083	69531286	2.79	1751	627
NA19114	2	98434636	100562543	2.13	980	461
NA19114	2	187424982	189563919	2.14	758	354
NA19114	5	92260484	94288804	2.03	735	362
NA19115	5	92280922	94781264	2.5	970	388
NA19115	14	65357663	68142995	2.79	1199	430
NA19116
NA19117
NA19118
NA19119	12	103366247	105833305	2.47	1825	740
NA19120	2	49342837	51366113	2.02	1158	572
NA19121	15	80034316	82173439	2.14	672	314
NA19122	2	109781649	111948014	2.17	488	225
NA19122	5	100614845	102894936	2.28	924	405
NA19123	3	49853656	52540140	2.69	1119	417
NA19123	6	30040876	32188361	2.15	3164	1473
NA19123	8	93661496	96278209	2.62	1209	462
NA19123	17	23842574	26851238	3.01	1239	412
NA19123	20	56595609	58899458	2.3	1684	731
NA19124
NA19127	4	42893947	45052459	2.16	851	394
NA19127	11	37639668	39691116	2.05	708	345
NA19128	7	67775989	70067917	2.29	974	425
NA19129	5	128759480	132594110	3.83	1520	396
NA19130
NA19131
NA19132	2	192715529	195675205	2.96	860	291
NA19133
NA19135	6	62010774	64813198	2.8	922	329
NA19137	8	833432	4062687	3.23	3271	1013
NA19137	11	47194256	50335541	3.14	919	293
NA19138	3	46893479	53249728	6.36	2618	412
NA19138	6	65493807	68746094	3.25	1519	467
NA19138	11	47194256	49765580	2.57	720	280
NA19139
NA19140	10	56612959	59369844	2.76	1240	450
NA19140	18	23608454	34759316	11.15	5557	498
NA19141	3	82874037	86022890	3.15	957	304
NA19141	5	117718238	119820441	2.1	1028	489
NA19141	10	112483715	114547916	2.06	1206	584
NA19141	13	85814772	88069792	2.26	763	338
NA19142	1	194404319	196966416	2.56	1010	394
NA19143	3	62381257	64493161	2.11	1579	748
NA19143	11	46887435	49566419	2.68	861	321
NA19144	2	94705115	97111161	2.41	535	222
NA19146	16	65500483	68114597	2.61	1090	417
NA19147	4	116062284	118132139	2.07	756	365
NA19147	4	127544885	129910767	2.37	913	386
NA19147	12	41495376	43745770	2.25	990	440
NA19148
NA19149	9	131746273	134036706	2.29	1193	521
NA19149	13	80615332	88874989	8.26	3242	393
NA19150	3	88555212	90576572	2.02	531	263
NA19150	11	47207775	51432742	4.22	1038	246
NA19151	7	111986234	114027662	2.04	671	329
NA19151	10	37107843	39147030	2.04	595	292
NA19152	5	42589636	45816507	3.23	1069	331
NA19153	5	41303793	43470168	2.17	876	404
NA19153	8	49699485	52213202	2.51	1001	398
NA19153	19	19082846	24313463	5.23	1836	351
NA19154	3	95406332	98839642	3.43	1051	306
NA19156	9	67672825	70954925	3.28	513	156
NA19157	12	108592446	111757873	3.17	1224	387
NA19159
NA19160	13	19679879	21985664	2.31	1513	656
NA19161
NA19163	2	94705115	109630484	14.93	6359	426
NA19163	11	48009252	51432742	3.42	713	208
NA19166
NA19171	4	100893763	109358435	8.46	3510	415
NA19171	11	47451778	51432742	3.98	765	192
NA19172	1	213194279	222417646	9.22	5218	566
NA19172	2	94705115	98182442	3.48	760	219
NA19172	6	62010774	65451696	3.44	1143	332
NA19172	10	36924877	39147030	2.22	697	314
NA19172	10	41702521	44773956	3.07	1481	482
NA19173
NA19174	4	144618834	146624102	2.01	676	337
NA19174	8	112440064	114855177	2.42	614	254
NA19175	2	202593463	204766132	2.17	900	414
NA19176
NA19178	10	68354255	70428104	2.07	919	443
NA19178	11	54468566	56643443	2.17	822	378
NA19179	3	77376767	79728847	2.35	860	366
NA19180	8	47043376	49691581	2.65	520	196
NA19181	20	707315	4927886	4.22	3039	720
NA19182	8	49181343	52598500	3.42	1365	399
NA19183
NA19184	8	87026695	89110186	2.08	857	411
NA19185
NA19186	12	83651075	85916678	2.27	739	326
NA19187	6	63420779	65858717	2.44	837	343
NA19187	6	86108152	88606514	2.5	1015	406
NA19189	4	12733892	37412638	24.68	11330	459
NA19189	4	106705194	108706622	2	819	409
NA19189	6	80603071	83242267	2.64	1243	471
NA19189	12	16185316	25323672	9.14	5131	561
NA19189	16	86506355	88700197	2.19	1065	485
NA19189	20	59134557	62426157	3.29	1738	528
NA19190	8	55528601	57613032	2.08	1035	497
NA19191	3	46877133	50197697	3.32	1319	397
NA19191	11	47139409	51432742	4.29	1069	249
NA19191	11	54468566	58197296	3.73	1654	444
NA19191	15	79885444	81938717	2.05	518	252
NA19192
NA19193
NA19194	12	52758032	55514524	2.76	1337	485
NA19195
NA19196	6	26449041	29458833	3.01	1700	565
NA19197	2	34129261	40405952	6.28	3827	610
NA19198	3	48388183	50499225	2.11	921	436
NA19198	5	129052804	132491340	3.44	1341	390
NA19199
NA19200	5	11648494	13691935	2.04	797	390
NA19201	1	72394900	74928845	2.53	996	393
NA19201	5	65630982	68956063	3.33	1782	536
NA19201	5	70341452	88272698	17.93	8633	481
NA19201	9	138058955	140156466	2.1	969	462
NA19201	11	46229161	49204483	2.98	1054	354
NA19202	2	185052431	187494744	2.44	817	335
NA19202	5	119799018	122035761	2.24	1115	498
NA19202	6	77322907	80660995	3.34	1632	489
NA19203	11	113624353	115777459	2.15	1358	631
NA19204	1	117477466	120125416	2.65	1356	512
NA19204	2	81455397	83722624	2.27	836	369
NA19204	11	47919074	51334648	3.42	722	211
NA19204	11	54468566	56667060	2.2	840	382
NA19206	4	47229487	49323424	2.09	707	338
NA19206	17	24366607	26820440	2.45	811	331
NA19207	3	48037793	50219084	2.18	888	407
NA19207	11	46856325	51432742	4.58	1060	232
NA19207	19	41656621	44599621	2.94	1250	425
NA19208
NA19209	5	83394558	85457546	2.06	760	368
NA19209	11	48225058	51432742	3.21	602	188
NA19210	6	62010774	64839752	2.83	927	328
NA19211	3	95010881	98853220	3.84	1174	306
NA19211	17	58311818	60413607	2.1	747	355
NA19213
NA19214	6	56629710	58887738	2.26	551	244
NA19214	6	62010774	65460664	3.45	1144	332
NA19215	2	94705115	97078881	2.37	534	225
NA19215	8	47043376	49193635	2.15	477	222
NA19216	7	37458229	40763143	3.3	1754	531
NA19216	10	65329982	68043812	2.71	1456	537
NA19216	11	41749898	43842941	2.09	1110	530
NA19220	6	114891278	119012017	4.12	1565	380
NA19220	16	73533987	75588879	2.05	1073	522
NA19221
NA19222	11	48058926	50376771	2.32	580	250
NA19222	11	54468566	57083679	2.62	1079	413
NA19222	12	120953778	123288755	2.33	988	423
NA19222	13	55144711	58232466	3.09	875	283
NA19223	10	73399758	76488626	3.09	1136	368
NA19224	8	111098536	114868400	3.77	1212	321
NA19224	10	86542705	105738292	19.2	10082	525
NA19224	12	124850474	128047079	3.2	2318	725
NA19224	20	31909938	35349756	3.44	1403	408
NA19225	3	163859138	166242996	2.38	817	343
NA19225	7	63935075	66592283	2.66	710	267
NA19225	8	47043376	49708138	2.66	643	241
NA19226	3	141996712	144034540	2.04	902	443
NA19226	5	172844383	180496444	7.65	4268	558
NA19235	10	8104205	10825445	2.72	1868	686
NA19236	7	55275074	57399776	2.12	654	308
NA19236	8	47043376	51459573	4.42	1357	307
NA19237	8	47043376	49982983	2.94	749	255
NA19237	18	35217983	37263681	2.05	1019	498
NA19238	2	83736104	85855518	2.12	1006	475
NA19239	7	55704154	58032993	2.33	569	244
NA19240	3	34085521	38589251	4.5	2215	492
NA19242	1	112702726	121186536	8.48	4188	494
NA19242	1	143560901	155127086	11.57	4493	388
NA19242	3	121481748	123514317	2.03	870	428
NA19246	13	54045854	57001072	2.96	906	307
NA19247
NA19248
NA19249
NA19250
NA19252	4	72355439	74812907	2.46	1020	415
NA19253	10	36721157	39147030	2.43	669	276
NA19254
NA19256	8	47043376	49319443	2.28	513	225
NA19257
NA19258	17	42692948	44901541	2.21	1031	467
NA19258	18	27209158	29666517	2.46	1236	503
NA19259	9	92482025	95194262	2.71	1448	534
NA19259	13	87533402	89566249	2.03	844	415
NA19260	1	148178101	150817900	2.64	1221	463
NA19260	3	46513519	48620841	2.11	862	409
NA19260	11	46851954	51432742	4.58	1186	259
NA19260	20	31797227	33813537	2.02	852	423
NA19262	5	41676552	44186148	2.51	884	352
NA19307	9	128645746	130883113	2.24	1031	461
NA19308	7	98854259	100878190	2.02	895	442
NA19309	2	145405923	147999108	2.59	872	336
NA19309	3	83759437	86386822	2.63	861	328
NA19310	2	185077868	187372576	2.29	751	327
NA19310	4	107756299	110037026	2.28	969	425
NA19310	7	84650780	87551861	2.9	1258	434
NA19310	8	47187507	49497984	2.31	548	237
NA19310	12	47435692	50008578	2.57	1130	439
NA19310	12	85651392	88159954	2.51	842	336
NA19311	5	44396649	46419092	2.02	470	232
NA19313	1	102515595	106040144	3.52	1278	363
NA19313	2	59114072	62575796	3.46	1690	488
NA19313	3	66772186	69341807	2.57	1494	581
NA19313	5	129008002	132042008	3.03	1191	393
NA19313	6	126071375	128285062	2.21	724	327
NA19314	6	25789732	29460922	3.67	2191	597
NA19315	4	42899856	47003718	4.1	1437	350
NA19315	4	73861375	76342811	2.48	1058	426
NA19316	2	26611078	28643147	2.03	935	460
NA19316	3	155601535	158956140	3.35	1518	453
NA19316	4	106109964	108354826	2.24	940	419
NA19316	10	63439845	66034611	2.59	1243	479
NA19316	12	21633573	23990331	2.36	1201	510
NA19317	3	81502886	83634340	2.13	689	323
NA19317	3	87147757	89603821	2.46	909	370
NA19317	5	58790267	61412030	2.62	1163	444
NA19317	5	151080036	154134211	3.05	1616	529
NA19318	2	143038649	145831368	2.79	1171	419
NA19318	9	97493501	99496281	2	950	474
NA19319	3	180814419	182966964	2.15	771	358
NA19319	7	7834834	20011126	12.18	8077	663
NA19319	11	37303532	40278492	2.97	1174	395
NA19321	4	46781548	49323424	2.54	916	360
NA19321	7	47403022	49479931	2.08	1132	545
NA19323	4	116062284	118246477	2.18	795	364
NA19323	11	29960814	32278600	2.32	1116	481
NA19323	13	85214595	89361879	4.15	1564	377
NA19324
NA19327	2	114473679	117127404	2.65	987	372
NA19328	3	51895633	54494308	2.6	1407	541
NA19328	4	65254757	76467589	11.21	4538	405
NA19328	7	36757479	46192142	9.43	4993	529
NA19328	13	63966443	78252198	14.29	7517	526
NA19332	7	108045907	110454061	2.41	1011	420
NA19332	8	32626691	35185764	2.56	988	386
NA19332	10	73109334	77357534	4.25	1764	415
NA19334	4	125001733	127562452	2.56	1114	435
NA19334	12	70492218	73107059	2.61	973	372
NA19334	14	68142995	71465827	3.32	1830	551
NA19346	1	117613977	119643116	2.03	968	477
NA19346	9	29807453	31846042	2.04	925	454
NA19346	11	8297780	10336799	2.04	952	467
NA19346	12	16237633	18996956	2.76	1224	444
NA19347	9	92861450	94909764	2.05	859	419
NA19347	11	46287559	49765580	3.48	975	280
NA19347	14	86120848	88571776	2.45	1209	493
NA19350	3	34732538	36835547	2.1	1030	490
NA19352	2	94705115	96867864	2.16	447	207
NA19352	5	98088330	102105029	4.02	1568	390
NA19359	1	188743454	190808095	2.06	816	395
NA19359	11	96625150	99123810	2.5	1188	475
NA19360	5	41302975	46419092	5.12	1620	317
NA19360	5	49486995	51779184	2.29	758	331
NA19371	3	48115638	50177235	2.06	845	410
NA19371	6	10348402	13580621	3.23	2241	693
NA19371	12	46443970	49957396	3.51	1687	480
NA19372	2	80363551	84235191	3.87	1536	397
NA19372	5	136444856	139180121	2.74	1173	429
NA19372	6	151663907	153768098	2.1	1388	660
NA19372	16	44976066	47430237	2.45	782	319
NA19373	12	76916089	81087787	4.17	1867	448
NA19374	6	158072319	161627455	3.56	2298	646
NA19374	10	102999898	105461869	2.46	1005	408
NA19374	12	76925616	81087787	4.16	1763	424
NA19375	14	29432883	50796697	21.36	10529	493
NA19376	16	69685088	72615947	2.93	1657	565
NA19377	4	96667710	99760096	3.09	1128	365
NA19377	7	96688305	101694544	5.01	2148	429
NA19377	20	12654277	17624125	4.97	3559	716
NA19378
NA19379	4	86811766	89411816	2.6	1330	512
NA19379	14	57556664	59858929	2.3	1222	531
NA19380	8	59869768	61974318	2.1	961	457
NA19380	8	144002287	146264218	2.26	863	382
NA19381	9	121623055	125133977	3.51	1840	524
NA19381	16	30804957	34079200	3.27	445	136
NA19382	8	85264065	88574482	3.31	1183	357
NA19383	2	71562240	74458181	2.9	1220	421
NA19383	3	46629324	51870890	5.24	2101	401
NA19383	4	92206581	94813401	2.61	831	319
NA19383	19	43321083	46546756	3.23	1626	504
NA19384	3	181781172	185653656	3.87	1700	439
NA19385	1	171544466	173550104	2.01	920	459
NA19385	7	63902759	66136942	2.23	573	256
NA19385	16	62960707	68012235	5.05	2518	498
NA19385	17	18247611	20490842	2.24	598	267
NA19390
NA19391	1	150798253	155704220	4.91	2655	541
NA19392	4	42040243	44090210	2.05	935	456
NA19392	6	27287808	30923014	3.64	3387	932
NA19393	2	134526813	136602611	2.08	965	465
NA19394	1	116599422	118754143	2.15	1117	518
NA19394	5	44401390	46419092	2.02	467	231
NA19396	3	97010839	99282841	2.27	701	309
NA19396	3	183773985	185923542	2.15	1185	551
NA19396	5	159798157	162340167	2.54	1241	488
NA19396	8	47043376	50452720	3.41	933	274
NA19397	3	97014021	99282841	2.27	699	308
NA19397	5	159798157	162340167	2.54	1241	488
NA19397	7	96925025	100483336	3.56	1515	426
NA19397	8	23467723	25643546	2.18	1247	573
NA19397	10	95936510	97952507	2.02	1093	542
NA19397	11	32211554	35011835	2.8	1661	593
NA19398	2	108297537	111906113	3.61	1098	304
NA19398	3	95730804	99206243	3.48	1063	306
NA19398	4	108365951	112464400	4.1	1952	476
NA19398	5	142929706	145309109	2.38	1177	495
NA19398	6	34001130	36383436	2.38	1107	465
NA19398	10	66262827	71518440	5.26	3036	578
NA19398	13	39937977	43600869	3.66	2084	569
NA19399	6	26438471	28819053	2.38	1304	548
NA19399	6	100217799	103256579	3.04	1279	421
NA19399	11	25428133	28979485	3.55	1749	492
NA19399	11	33830603	36277955	2.45	1878	767
NA19399	13	32737428	35396356	2.66	1486	559
NA19399	17	52818145	56698662	3.88	1635	421
NA19402	2	71075330	74838292	3.76	1638	435
NA19402	3	48624410	51835857	3.21	1295	403
NA19402	5	155433209	159245726	3.81	2099	551
NA19402	22	26322262	28805154	2.48	1136	458
NA19403	3	105702590	108409535	2.71	1220	451
NA19403	11	48966453	51432742	2.47	447	181
NA19404	4	127482785	129777843	2.3	905	394
NA19404	5	129481382	132582329	3.1	1221	394
NA19404	18	33969481	36330864	2.36	1167	494
NA19428	18	31220047	36699748	5.48	2829	516
NA19429	7	44206932	47373737	3.17	1665	526
NA19429	11	47950238	50071284	2.12	538	254
NA19430
NA19431	15	48281805	50964781	2.68	1442	537
NA19432	8	89888879	92334814	2.45	978	400
NA19432	9	70909438	78649298	7.74	4329	559
NA19432	12	37911550	40573750	2.66	1513	568
NA19434	1	175073010	178493903	3.42	1840	538
NA19434	10	60464000	63974066	3.51	1938	552
NA19434	11	65162275	67841909	2.68	1103	412
NA19435	5	24868957	30519065	5.65	2174	385
NA19435	6	62010774	64353081	2.34	794	339
NA19435	7	54698299	57290142	2.59	947	365
NA19435	11	61665248	65959601	4.29	2134	497
NA19436	5	26439474	28492939	2.05	746	363
NA19436	5	80666309	85357517	4.69	2049	437
NA19437	6	75460327	77476772	2.02	837	415
NA19438	5	11548134	13841886	2.29	982	428
NA19438	7	122737326	125195406	2.46	982	399
NA19438	11	12518633	15126340	2.61	1461	560
NA19438	11	21488427	23555218	2.07	1182	572
NA19439	2	47171456	49771795	2.6	1420	546
NA19439	16	55067800	57436122	2.37	1465	619
NA19439	22	36992230	39363907	2.37	1041	439
NA19440	2	217262458	219402100	2.14	1269	593
NA19440	5	155370960	159273610	3.9	2144	549
NA19440	8	12752827	16926111	4.17	3409	817
NA19440	12	26976554	29267700	2.29	1267	553
NA19441	2	185126432	188258275	3.13	1046	334
NA19441	2	199833395	202657917	2.82	1407	498
NA19441	4	114881130	116943287	2.06	851	413
NA19441	13	84911166	89055707	4.14	1513	365
NA19443	20	8791845	12853188	4.06	2699	665
NA19444	7	47095160	49490165	2.4	1339	559
NA19445	13	64090969	67361541	3.27	1443	441
NA19445	21	32736484	34748230	2.01	1084	539
NA19446	5	40219506	46419092	6.2	2182	352
NA19446	6	48186977	50210904	2.02	777	384
NA19446	10	74253788	76865477	2.61	898	344
NA19446	10	77368812	80178906	2.81	1833	652
NA19446	10	80562888	82867896	2.31	1000	434
NA19446	18	21182172	23270253	2.09	1302	624
NA19448	2	160944227	164004182	3.06	1220	399
NA19448	3	36677706	40226632	3.55	1922	542
NA19448	3	49334947	51509506	2.17	961	442
NA19448	5	134584454	139850045	5.27	2508	476
NA19448	18	45971240	49453604	3.48	1972	566
NA19449	4	119056929	121611293	2.55	1078	422
NA19449	5	129086927	131801093	2.71	1003	370
NA19451	2	134184341	141266498	7.08	3551	501
NA19451	4	59387474	61555112	2.17	908	419
NA19451	6	111655123	113694427	2.04	1019	500
NA19451	6	144455163	147271842	2.82	1339	475
NA19451	8	49265007	52591120	3.33	1334	401
NA19451	9	74749821	77381173	2.63	1234	469
NA19452	3	48115638	51950617	3.83	1553	405
NA19454	2	146229331	148925116	2.7	685	254
NA19454	11	47320765	49584409	2.26	665	294
NA19455
NA19456	2	129787721	131903442	2.12	721	341
NA19456	8	47043376	49445899	2.4	559	233
NA19457	7	85557571	91111965	5.55	2722	490
NA19457	10	36695232	39147030	2.45	797	325
NA19462	1	557616	5533844	4.98	2444	491
NA19462	1	5616797	14380129	8.76	4297	490
NA19462	1	14380390	21125405	6.75	3780	560
NA19462	4	133713665	136797111	3.08	1058	343
NA19462	8	59844286	62540423	2.7	1303	483
NA19462	8	86245255	89162414	2.92	1093	375
NA19463	4	99618771	101936012	2.32	1170	505
NA19463	5	18339483	20626831	2.29	1035	452
NA19463	10	26710474	29163538	2.45	1379	562
NA19463	10	44171964	46348394	2.18	750	345
NA19466	2	180426223	182925835	2.5	1205	482
NA19466	3	110988455	113015661	2.03	892	440
NA19466	11	16733708	19534631	2.8	1780	636
NA19467
NA19468	2	71774155	73976265	2.2	821	373
NA19468	4	982236	3433680	2.45	1111	453
NA19468	6	34849895	36887515	2.04	1077	529
NA19469
NA19470	11	46246391	49123306	2.88	1029	358
NA19471	2	109818614	111936830	2.12	467	220
NA19471	8	60058219	62157335	2.1	924	440
NA19472	6	26245885	31539799	5.29	4915	928
NA19473	5	43387439	46419092	3.03	768	253
NA19474	1	154451222	156914729	2.46	1506	611
NA19474	3	60708935	63294110	2.59	1767	684
NA19474	12	69158125	71186155	2.03	1098	541
NA19475	7	73095191	76376379	3.28	776	236
NA19545	4	32792641	34826588	2.03	614	302
NA19545	4	44882592	47198418	2.32	728	314
NA19545	7	63331664	66072158	2.74	785	286
NA19545	11	47867399	51359581	3.49	741	212
NA19546	3	38838141	41013199	2.18	1052	484
NA19546	5	129135200	131981409	2.85	1074	377
NA19546	7	63802461	66435478	2.63	675	256
NA19546	8	47995266	50392314	2.4	616	257
NA19546	16	45335002	47489884	2.15	561	260
NA19548	1	50419613	53096080	2.68	788	294
NA19548	3	46878365	50404286	3.53	1422	403
NA19548	4	170239098	172271432	2.03	834	410
NA19548	5	103696717	105727501	2.03	695	342
NA19548	11	47867399	50052136	2.18	554	254
NA19550	5	98431977	101620708	3.19	1247	391
NA19550	7	62749730	64946920	2.2	603	274
NA19556	2	26597284	29083310	2.49	1165	469
NA19556	2	85876533	88017653	2.14	579	270
NA19556	3	82529436	90576572	8.05	2564	319
NA19556	8	47043376	49209260	2.17	482	223
NA19556	12	79340973	81705254	2.36	1042	441
NA19556	15	40468863	42886577	2.42	956	395
NA19556	16	44976066	47031763	2.06	646	314
NA19557	1	50442680	52859482	2.42	850	352
NA19557	2	81477485	83931671	2.45	927	378
NA19557	3	95365440	98894307	3.53	1074	304
NA19557	14	72245858	74854039	2.61	1289	494
NA19558	3	47469307	50498672	3.03	1064	351
NA19558	4	92569365	94770189	2.2	680	309
NA19559	3	84840187	86841685	2	592	296
NA19562	4	79211736	81212157	2	1014	507
NA19562	11	46127980	51250294	5.12	1311	256
NA19562	11	87415359	91649440	4.23	1998	472
NA19562	11	107520009	109848003	2.33	1070	460
NA19562	12	36144018	39117862	2.97	1067	359
NA19563	2	71979928	74314412	2.33	866	371
NA19563	3	48359899	50399186	2.04	874	429
NA19563	5	43257835	46419092	3.16	704	223
[truncated: 1,458 more rows]
