# Supplementary material for: Unexpected Relationships and Inbreeding in HapMap Phase III Populations
Source: PLoS One. 2012 Nov 19;7(11):e49575. doi: 10.1371/journal.pone.0049575 (PMC3501496; doi:10.1371/journal.pone.0049575)
Supplement: Table S3 — Total amount of homozygosity per individual. We report total amount of homozygosity in Mb for every individual based on the sum of regions present in a given individual as provided in Table S1. Abbreviations used: Individual ID, represents each HapMap individual; Total Mb, indicates the total length of all reported homozygous segments in megabases; Total SNPs, indicates the total number of SNPs present in all reported homozygous segments; Total regions, indicates the number of reportable homozygous regions within a given individual; Average size (Mb), indicates the average size of the reported regions for a given individual; Average SNPs, indicates the average number of SNPs present within a reported region. There are 1,397 entries (one per HapMap phase III individual). (XLSX) [file pone.0049575.s015.xlsx]

## Sheet: Supp_Table_2
Individual ID	Total Mb	Total SNPs	Total Regions	Average Size(Mb)	Average SNPs
NA06984	9.98	3197	3	3.33	1066
NA06985	0	0	0	0	0
NA06986	8.78	2800	3	2.93	933
NA06989	6.84	1980	3	2.28	660
NA06991	2.97	1907	1	2.97	1907
NA06993	9.89	3174	4	2.47	794
NA06994	2.35	588	1	2.35	588
NA06995	2.16	480	1	2.16	480
NA06997	0	0	0	0	0
NA07000	4.65	2355	2	2.33	1178
NA07014	2.08	780	1	2.08	780
NA07022	0	0	0	0	0
NA07029	3.17	888	1	3.17	888
NA07031	8.49	2645	3	2.83	882
NA07037	7.53	2614	3	2.51	871
NA07045	2.49	1260	1	2.49	1260
NA07051	7.4	2621	3	2.47	874
NA07055	2.64	678	1	2.64	678
NA07056	12.08	4565	3	4.03	1522
NA07345	2.26	1145	1	2.26	1145
NA07346	0	0	0	0	0
NA07347	4.85	1451	2	2.42	726
NA07348	0	0	0	0	0
NA07349	5.03	2288	2	2.51	1144
NA07357	6.78	2985	3	2.26	995
NA07435	7.32	2265	3	2.44	755
NA10830	2.42	800	1	2.42	800
NA10831	2.28	1104	1	2.28	1104
NA10835	13.05	4663	5	2.61	933
NA10836	0	0	0	0	0
NA10837	2.75	1228	1	2.75	1228
NA10838	7.11	4312	2	3.55	2156
NA10839	0	0	0	0	0
NA10840	4.33	993	2	2.17	497
NA10843	2.24	1503	1	2.24	1503
NA10845	5.04	1378	2	2.52	689
NA10846	5.65	1906	2	2.83	953
NA10847	4.64	1729	2	2.32	865
NA10850	0	0	0	0	0
NA10852	35.16	19329	5	7.03	3866
NA10853	5.44	1820	2	2.72	910
NA10854	4.87	1848	2	2.44	924
NA10855	4.2	1262	2	2.1	631
NA10856	2.33	1179	1	2.33	1179
NA10859	8.06	2568	3	2.69	856
NA10861	11.28	3794	4	2.82	949
NA10863	2.09	619	1	2.09	619
NA10864	8.99	2805	4	2.25	701
NA10865	7.16	2571	3	2.39	857
NA11829	5.15	2591	2	2.58	1296
NA11830	4.74	1306	2	2.37	653
NA11831	10.3	4668	3	3.43	1556
NA11832	2.13	622	1	2.13	622
NA11839	0	0	0	0	0
NA11840	6.81	1566	2	3.41	783
NA11843	12.29	4329	5	2.46	866
NA11881	11.51	6118	5	2.3	1224
NA11882	2.67	994	1	2.67	994
NA11891	28.09	10684	9	3.12	1187
NA11892	7.07	2777	3	2.36	926
NA11893	2.24	920	1	2.24	920
NA11894	5.73	2692	2	2.87	1346
NA11917	2.05	652	1	2.05	652
NA11918	2.18	957	1	2.18	957
NA11919	7.09	2815	2	3.54	1408
NA11920	6.89	4287	2	3.44	2144
NA11930	5.46	1655	2	2.73	828
NA11931	2.17	484	1	2.17	484
NA11992	4.96	1714	2	2.48	857
NA11993	12.4	4363	4	3.1	1091
NA11994	2.24	820	1	2.24	820
NA11995	8.73	2628	4	2.18	657
NA12003	11.65	6311	4	2.91	1578
NA12005	14.76	5494	4	3.69	1374
NA12006	7.29	2521	2	3.65	1261
NA12043	0	0	0	0	0
NA12044	5.56	2223	2	2.78	1112
NA12045	0	0	0	0	0
NA12056	4.5	1598	2	2.25	799
NA12057	8.05	3733	2	4.03	1867
NA12144	9.3	2831	4	2.33	708
NA12145	5.12	1821	2	2.56	911
NA12146	2.19	1263	1	2.19	1263
NA12154	9.65	4829	3	3.22	1610
NA12155	6.95	2668	3	2.32	889
NA12156	5.23	1901	2	2.62	951
NA12234	4.7	2216	2	2.35	1108
NA12239	2.44	615	1	2.44	615
NA12248	9.32	3340	3	3.11	1113
NA12249	17.26	7110	7	2.47	1016
NA12264	0	0	0	0	0
NA12272	4.68	1715	2	2.34	858
NA12273	5.44	2149	1	5.44	2149
NA12275	4.37	1627	2	2.19	814
NA12282	7.46	2637	2	3.73	1319
NA12283	4.99	2595	2	2.5	1298
NA12286	2.1	625	1	2.1	625
NA12287	7.02	1742	3	2.34	581
NA12335	5.07	1220	2	2.54	610
NA12336	3.53	1043	1	3.53	1043
NA12340	4.73	1255	1	4.73	1255
NA12341	6.8	2290	3	2.27	763
NA12342	98.1	51885	10	9.81	5189
NA12343	10.59	2884	4	2.65	721
NA12344	2.84	716	1	2.84	716
NA12347	10.98	3964	4	2.75	991
NA12348	7.28	2770	3	2.43	923
NA12375	6.93	2256	3	2.31	752
NA12376	9.28	3377	4	2.32	844
NA12383	8.23	3075	3	2.74	1025
NA12386	7.99	3373	3	2.66	1124
NA12399	4.25	1388	2	2.12	694
NA12400	9.96	2943	4	2.49	736
NA12413	0	0	0	0	0
NA12489	10.03	3430	4	2.51	858
NA12546	10.61	3328	3	3.54	1109
NA12707	7.55	2599	3	2.52	866
NA12708	0	0	0	0	0
NA12716	4.78	2576	2	2.39	1288
NA12718	0	0	0	0	0
NA12739	0	0	0	0	0
NA12740	8.89	2790	3	2.96	930
NA12748	2.12	707	1	2.12	707
NA12749	4.44	2179	2	2.22	1090
NA12750	9.74	5015	4	2.44	1254
NA12751	2.19	590	1	2.19	590
NA12752	2.56	999	1	2.56	999
NA12753	2.08	846	1	2.08	846
NA12760	15.11	5172	6	2.52	862
NA12761	8.15	2685	3	2.72	895
NA12762	2.9	909	1	2.9	909
NA12763	0	0	0	0	0
NA12766	0	0	0	0	0
NA12767	4.88	1933	2	2.44	967
NA12775	4.83	1746	2	2.42	873
NA12776	7.38	2929	3	2.46	976
NA12777	0	0	0	0	0
NA12778	9.08	3160	4	2.27	790
NA12801	9.23	2768	3	3.08	923
NA12802	5.01	1796	2	2.5	898
NA12812	2.05	753	1	2.05	753
NA12813	4.46	1146	2	2.23	573
NA12814	7.25	2677	3	2.42	892
NA12815	0	0	0	0	0
NA12817	2.74	906	1	2.74	906
NA12818	5.96	1713	2	2.98	857
NA12827	8.21	3572	3	2.74	1191
NA12828	2.81	631	1	2.81	631
NA12829	0	0	0	0	0
NA12830	0	0	0	0	0
NA12832	18.38	7446	7	2.63	1064
NA12842	8.64	2845	3	2.88	948
NA12843	5.19	4393	2	2.59	2197
NA12864	5.44	1816	2	2.72	908
NA12865	2.03	635	1	2.03	635
NA12872	3.02	1712	1	3.02	1712
NA12873	4.28	1518	2	2.14	759
NA12874	109.13	58835	3	36.38	19612
NA12875	2.54	1280	1	2.54	1280
NA12877	4.38	1272	2	2.19	636
NA12878	8.05	2627	3	2.68	876
NA12889	0	0	0	0	0
NA12890	4.77	1624	2	2.38	812
NA12891	8.22	2853	3	2.74	951
NA12892	7.59	2780	3	2.53	927
NA17962	8.08	3549	3	2.69	1183
NA17965	2.95	1260	1	2.95	1260
NA17966	8.66	2609	4	2.17	652
NA17967	7.65	2459	3	2.55	820
NA17968	7.6	2647	3	2.53	882
NA17969	2.54	1057	1	2.54	1057
NA17970	7.12	2544	3	2.37	848
NA17972	4.47	1628	2	2.23	814
NA17974	4.4	1652	2	2.2	826
NA17975	6.27	2034	2	3.13	1017
NA17976	4.17	967	2	2.08	484
NA17977	10.97	3719	4	2.74	930
NA17978	9.19	3263	4	2.3	816
NA17979	9.31	2936	3	3.1	979
NA17980	7.92	2018	3	2.64	673
NA17981	8.41	2624	3	2.8	875
NA17982	9.02	3298	4	2.25	825
NA17983	7.36	2885	3	2.45	962
NA17986	2.51	1227	1	2.51	1227
NA17987	2.2	1546	1	2.2	1546
NA17988	14.49	5077	6	2.41	846
NA17989	4.54	1229	2	2.27	615
NA17990	8.4	3223	3	2.8	1074
NA17993	14.74	4795	5	2.95	959
NA17995	10.49	3533	4	2.62	883
NA17996	5.64	1130	2	2.82	565
NA17997	17.67	7346	6	2.95	1224
NA17998	7.55	2970	2	3.77	1485
NA17999	13.34	4340	5	2.67	868
NA18101	4.39	1307	2	2.2	654
NA18102	2.68	622	1	2.68	622
NA18104	8.82	4630	3	2.94	1543
NA18105	6.65	2162	3	2.22	721
NA18106	2.47	791	1	2.47	791
NA18107	2.85	1518	1	2.85	1518
NA18108	2.19	877	1	2.19	877
NA18109	4.47	1346	2	2.23	673
NA18112	12.84	5804	5	2.57	1161
NA18113	4.51	1250	2	2.25	625
NA18114	0	0	0	0	0
NA18116	2.13	638	1	2.13	638
NA18117	7.09	2551	3	2.36	850
NA18118	6.23	2955	2	3.12	1478
NA18119	4.25	1572	2	2.12	786
NA18120	4.48	1732	2	2.24	866
NA18122	11.16	6435	5	2.23	1287
NA18123	5.34	2015	2	2.67	1008
NA18124	7.87	6779	3	2.62	2260
NA18125	2.1	798	1	2.1	798
NA18126	9.73	3049	4	2.43	762
NA18127	2.49	764	1	2.49	764
NA18128	2.14	916	1	2.14	916
NA18129	0	0	0	0	0
NA18131	4.63	1310	2	2.31	655
NA18132	12.53	4566	4	3.13	1142
NA18133	28.75	13546	5	5.75	2709
NA18134	6.92	2829	3	2.31	943
NA18135	11.21	3853	5	2.24	771
NA18136	3.55	747	1	3.55	747
NA18138	9.66	2654	3	3.22	885
NA18139	5.34	1820	2	2.67	910
NA18140	4.32	1654	2	2.16	827
NA18141	10.11	3877	3	3.37	1292
NA18143	46.65	19856	13	3.59	1527
NA18144	7.61	2555	3	2.54	852
NA18145	0	0	0	0	0
NA18146	4.3	1294	2	2.15	647
NA18147	4.55	1507	2	2.27	754
NA18148	6.46	2445	3	2.15	815
NA18149	7.81	2572	3	2.6	857
NA18150	4.48	1460	2	2.24	730
NA18151	5.87	2155	2	2.94	1078
NA18152	3.21	848	1	3.21	848
NA18153	4.44	1368	2	2.22	684
NA18154	6.66	1998	3	2.22	666
NA18155	8.63	2934	3	2.88	978
NA18156	10	2803	4	2.5	701
NA18157	5.27	1942	2	2.63	971
NA18158	7.21	2018	3	2.4	673
NA18159	6.53	2109	3	2.18	703
NA18160	26.24	12087	6	4.37	2015
NA18161	2.68	1156	1	2.68	1156
NA18162	2.18	951	1	2.18	951
NA18164	8.08	2684	3	2.69	895
NA18166	2.45	872	1	2.45	872
NA18484	2.01	498	1	2.01	498
NA18485	3.01	1702	1	3.01	1702
NA18486	5.3	1870	2	2.65	935
NA18487	0	0	0	0	0
NA18488	0	0	0	0	0
NA18489	9.71	3456	3	3.24	1152
NA18497	7.57	2837	2	3.79	1419
NA18498	0	0	0	0	0
NA18499	0	0	0	0	0
NA18500	2.19	908	1	2.19	908
NA18501	12.79	6191	1	12.79	6191
NA18503	15.63	6264	2	7.81	3132
NA18504	6.51	2043	3	2.17	681
NA18505	2.47	1145	1	2.47	1145
NA18506	12.84	4008	4	3.21	1002
NA18507	0	0	0	0	0
NA18508	6.53	3303	2	3.26	1652
NA18509	0	0	0	0	0
NA18510	8.31	3507	3	2.77	1169
NA18511	4.65	1677	2	2.33	839
NA18515	0	0	0	0	0
NA18516	4.96	1955	2	2.48	978
NA18517	0	0	0	0	0
NA18518	2.03	877	1	2.03	877
NA18519	2.02	871	1	2.02	871
NA18520	0	0	0	0	0
NA18521	2.03	998	1	2.03	998
NA18522	2.18	428	1	2.18	428
NA18523	2.59	1218	1	2.59	1218
NA18524	9.77	3775	3	3.26	1258
NA18525	10.31	2912	4	2.58	728
NA18526	4.42	1815	2	2.21	908
NA18527	0	0	0	0	0
NA18528	13.73	4836	5	2.75	967
NA18529	4.69	1270	2	2.34	635
NA18531	2.43	663	1	2.43	663
NA18532	7.69	2807	3	2.56	936
NA18533	6.32	1912	2	3.16	956
NA18534	0	0	0	0	0
NA18536	19.48	8643	5	3.9	1729
NA18537	4.67	1446	2	2.33	723
NA18538	2.47	770	1	2.47	770
NA18539	7.52	3676	3	2.51	1225
NA18541	13.79	4842	6	2.3	807
NA18542	6.7	1899	3	2.23	633
NA18543	4.32	1566	2	2.16	783
NA18544	9.72	3131	4	2.43	783
NA18545	4.16	1657	2	2.08	829
NA18546	4.25	1057	2	2.12	529
NA18548	2.79	1004	1	2.79	1004
NA18550	9.89	5692	3	3.3	1897
NA18552	11.82	3464	5	2.36	693
NA18553	2.46	787	1	2.46	787
NA18555	2.22	946	1	2.22	946
NA18557	39.18	19227	6	6.53	3205
NA18558	4.96	1764	2	2.48	882
NA18559	4.73	1295	2	2.37	648
NA18560	4.59	2116	2	2.29	1058
NA18561	10	3386	4	2.5	847
NA18562	2.17	482	1	2.17	482
NA18563	0	0	0	0	0
NA18564	2.15	478	1	2.15	478
NA18566	4.19	1378	2	2.09	689
NA18567	21.89	7599	8	2.74	950
NA18568	6.41	1413	2	3.21	707
NA18569	0	0	0	0	0
NA18570	2.29	975	1	2.29	975
NA18571	3.18	713	1	3.18	713
NA18572	0	0	0	0	0
NA18573	4.52	1812	1	4.52	1812
NA18576	0	0	0	0	0
NA18577	9.56	3061	4	2.39	765
NA18579	2.15	887	1	2.15	887
NA18580	0	0	0	0	0
NA18582	2.08	780	1	2.08	780
NA18583	5.8	2265	2	2.9	1133
NA18591	18.64	9399	6	3.11	1567
NA18592	2.25	773	1	2.25	773
NA18593	10.68	3680	5	2.14	736
NA18594	14.04	3527	4	3.51	882
NA18595	14.12	5749	5	2.82	1150
NA18596	2.72	836	1	2.72	836
NA18597	8.4	3084	3	2.8	1028
NA18599	9.53	3278	4	2.38	820
NA18602	4.24	1747	2	2.12	874
NA18603	6.99	2026	3	2.33	675
NA18605	6.54	2206	3	2.18	735
NA18608	7.85	2822	3	2.62	941
NA18609	2.13	548	1	2.13	548
NA18610	4.85	1368	2	2.42	684
NA18611	4.59	923	2	2.29	462
NA18612	16.68	6227	4	4.17	1557
NA18613	13.03	3671	5	2.61	734
NA18614	4.38	1887	2	2.19	944
NA18615	4.85	1523	2	2.42	762
NA18616	4.32	1872	2	2.16	936
NA18617	9.26	3170	4	2.31	793
NA18618	7.19	3172	2	3.59	1586
NA18619	7.14	2361	3	2.38	787
NA18620	10.64	3311	5	2.13	662
NA18621	7.39	2195	3	2.46	732
NA18622	5.35	1419	2	2.67	710
NA18623	7.1	2508	3	2.37	836
NA18624	2.6	964	1	2.6	964
NA18626	6.68	2191	3	2.23	730
NA18627	38.78	17911	5	7.76	3582
NA18628	8.1	3365	3	2.7	1122
NA18629	7.3	3137	3	2.43	1046
NA18630	12.44	4122	5	2.49	824
NA18631	9.53	3344	4	2.38	836
NA18632	17	6812	7	2.43	973
NA18633	2.49	892	1	2.49	892
NA18634	12.63	3328	5	2.53	666
NA18635	4.56	1327	2	2.28	664
NA18636	2.08	888	1	2.08	888
NA18637	5.4	1232	2	2.7	616
NA18638	2.41	981	1	2.41	981
NA18639	2.62	981	1	2.62	981
NA18640	8.36	2161	3	2.79	720
NA18641	2.2	717	1	2.2	717
NA18642	4.7	1579	2	2.35	790
NA18643	2.72	965	1	2.72	965
NA18644	4.88	1705	2	2.44	853
NA18645	4.99	1709	2	2.5	855
NA18647	8.46	2336	3	2.82	779
NA18648	5.18	1740	2	2.59	870
NA18649	13.78	3987	6	2.3	665
NA18669	10.73	4760	3	3.58	1587
NA18670	4.15	1553	2	2.08	777
NA18671	4.42	1746	1	4.42	1746
NA18674	6.83	2040	3	2.28	680
NA18675	8.14	2951	3	2.71	984
NA18679	2.08	733	1	2.08	733
NA18682	11.6	4239	4	2.9	1060
NA18683	6.28	2159	3	2.09	720
NA18684	4.49	1461	2	2.25	731
NA18685	3.37	621	1	3.37	621
NA18686	5.17	2287	2	2.58	1144
NA18689	5.21	1784	2	2.6	892
NA18690	10.57	3524	4	2.64	881
NA18692	5.05	1684	2	2.53	842
NA18694	4.19	1155	2	2.09	578
NA18695	6.23	2106	3	2.08	702
NA18696	2.66	1072	1	2.66	1072
NA18697	4.46	1273	2	2.23	637
NA18699	6.7	1643	3	2.23	548
NA18701	2.42	680	1	2.42	680
NA18702	0	0	0	0	0
NA18704	5.02	1953	2	2.51	977
NA18706	2.02	766	1	2.02	766
NA18708	11.1	4330	4	2.77	1083
NA18739	4.75	1913	2	2.38	957
NA18740	6.4	2141	3	2.13	714
NA18741	9.55	2850	4	2.39	713
NA18742	2.41	929	1	2.41	929
NA18743	2	859	1	2	859
NA18745	2.1	901	1	2.1	901
NA18747	6.63	1877	3	2.21	626
NA18748	17.69	6541	6	2.95	1090
NA18749	13.22	6154	4	3.3	1539
NA18750	8.08	2470	3	2.69	823
NA18751	6.65	2121	3	2.22	707
NA18752	7.01	2282	3	2.34	761
NA18755	7.01	1767	3	2.34	589
NA18757	7.19	2097	3	2.4	699
NA18758	2.25	1088	1	2.25	1088
NA18759	2.52	637	1	2.52	637
NA18760	2.01	753	1	2.01	753
NA18761	13.39	6795	4	3.35	1699
NA18762	6.28	1870	3	2.09	623
NA18763	2.3	815	1	2.3	815
NA18765	2.64	1101	1	2.64	1101
NA18769	5.51	2434	2	2.75	1217
NA18771	4.76	1751	2	2.38	876
NA18772	4.7	1389	2	2.35	695
NA18773	14.05	4886	5	2.81	977
NA18774	2.46	748	1	2.46	748
NA18777	2.37	1142	1	2.37	1142
NA18778	7.3	2438	3	2.43	813
NA18779	9.01	3337	4	2.25	834
NA18780	5.11	1926	2	2.55	963
NA18783	3.38	696	1	3.38	696
NA18784	9.9	3536	4	2.48	884
NA18785	4.47	1177	2	2.24	589
NA18787	6.43	1633	2	3.21	817
NA18790	4.46	1357	2	2.23	679
NA18792	11.68	4182	5	2.34	836
NA18794	7.07	2982	3	2.36	994
NA18795	5.67	2043	2	2.83	1022
NA18798	7.57	2080	3	2.52	693
NA18852	3.37	694	1	3.37	694
NA18853	0	0	0	0	0
NA18854	5.58	1547	2	2.79	774
NA18855	6.29	1941	2	3.15	971
NA18857	0	0	0	0	0
NA18858	6.91	2265	2	3.46	1133
NA18859	6.05	2317	2	3.03	1159
NA18860	4.8	1473	2	2.4	737
NA18861	0	0	0	0	0
NA18862	2.27	1106	1	2.27	1106
NA18863	0	0	0	0	0
NA18867	7.75	3422	3	2.58	1141
NA18868	0	0	0	0	0
NA18869	5.29	1492	2	2.65	746
NA18870	10.5	4317	4	2.62	1079
NA18871	5.32	2253	2	2.66	1127
NA18872	0	0	0	0	0
NA18873	0	0	0	0	0
NA18874	5.58	1894	2	2.79	947
NA18875	4.59	2030	2	2.29	1015
NA18876	0	0	0	0	0
NA18877	4.78	1544	2	2.39	772
NA18878	4.42	1790	2	2.21	895
NA18879	5.73	2290	2	2.87	1145
NA18881	5.12	2332	2	2.56	1166
NA18907	4.76	2216	2	2.38	1108
NA18909	4.37	1732	2	2.19	866
NA18910	3.96	1537	1	3.96	1537
NA18911	2.63	1168	1	2.63	1168
NA18912	0	0	0	0	0
NA18913	2.08	1049	1	2.08	1049
NA18914	0	0	0	0	0
NA18915	0	0	0	0	0
NA18916	2.29	867	1	2.29	867
NA18917	0	0	0	0	0
NA18921	2.07	420	1	2.07	420
NA18923	4.67	2392	1	4.67	2392
NA18924	0	0	0	0	0
NA18925	0	0	0	0	0
NA18930	4.7	1875	2	2.35	938
NA18931	0	0	0	0	0
NA18933	8.65	2621	3	2.88	874
NA18934	2.6	921	1	2.6	921
NA18935	5.62	2069	2	2.81	1035
NA18939	8.12	3420	3	2.71	1140
NA18940	2.07	709	1	2.07	709
NA18942	5.55	2023	2	2.77	1012
NA18943	2.49	887	1	2.49	887
NA18944	11.43	4382	5	2.29	876
NA18945	7.23	2221	3	2.41	740
NA18946	12.72	5009	3	4.24	1670
NA18947	11.05	4982	5	2.21	996
NA18948	8.17	2709	3	2.72	903
NA18949	4.95	2316	2	2.48	1158
NA18950	16.8	6705	3	5.6	2235
NA18951	8.49	3689	4	2.12	922
NA18952	2.52	637	1	2.52	637
NA18953	8.96	3431	4	2.24	858
NA18954	2.15	681	1	2.15	681
NA18955	9.12	3772	4	2.28	943
NA18956	6.7	2409	3	2.23	803
NA18957	18.18	10348	6	3.03	1725
NA18959	8.72	2283	3	2.91	761
NA18960	2.58	1126	1	2.58	1126
NA18961	3.88	1316	1	3.88	1316
NA18962	2.17	484	1	2.17	484
NA18963	4.16	1536	2	2.08	768
NA18964	10.75	3998	2	5.38	1999
NA18965	0	0	0	0	0
NA18966	2.04	863	1	2.04	863
NA18967	7.06	2755	3	2.35	918
NA18968	2.52	638	1	2.52	638
NA18969	5.93	1760	1	5.93	1760
NA18970	2.26	984	1	2.26	984
NA18971	10.92	2945	4	2.73	736
NA18972	14.4	5788	4	3.6	1447
NA18973	0	0	0	0	0
NA18974	14.5	5049	5	2.9	1010
NA18975	11.85	3928	4	2.96	982
NA18976	8.78	8205	2	4.39	4103
NA18977	12.44	4435	5	2.49	887
NA18978	12.11	3933	5	2.42	787
NA18979	8.65	2939	4	2.16	735
NA18980	21.94	8727	7	3.13	1247
NA18981	6.65	3044	2	3.33	1522
NA18982	6.52	2535	3	2.17	845
NA18983	2.92	1011	1	2.92	1011
NA18985	21.35	8217	8	2.67	1027
NA18987	151.85	78937	19	7.99	4155
NA18988	6.48	2353	3	2.16	784
NA18989	9.95	3766	3	3.32	1255
NA18990	2.14	675	1	2.14	675
NA18991	4.52	2370	2	2.26	1185
NA18993	8.27	3376	3	2.76	1125
NA18994	17.98	5301	5	3.6	1060
NA18995	18.7	5547	8	2.34	693
NA18997	7.6	2366	2	3.8	1183
NA18998	2.55	643	1	2.55	643
NA18999	3.79	607	1	3.79	607
NA19000	4.52	2316	2	2.26	1158
NA19001	7.71	3743	3	2.57	1248
NA19002	4.44	1383	2	2.22	692
NA19004	7.71	1982	3	2.57	661
NA19005	2.16	479	1	2.16	479
NA19006	13.02	5086	6	2.17	848
NA19007	2.6	694	1	2.6	694
NA19009	12.57	4558	5	2.51	912
NA19010	0	0	0	0	0
NA19011	6.56	2792	2	3.28	1396
NA19017	2.38	1325	1	2.38	1325
NA19019	14.04	5816	4	3.51	1454
NA19022	5.6	2242	2	2.8	1121
NA19023	5.49	3247	2	2.75	1624
NA19024	2.02	1285	1	2.02	1285
NA19025	25.54	11629	6	4.26	1938
NA19026	14.93	6982	6	2.49	1164
NA19027	20.89	11674	6	3.48	1946
NA19028	2.06	767	1	2.06	767
NA19030	6.28	2739	2	3.14	1370
NA19031	14.76	4353	4	3.69	1088
NA19035	8.24	3298	2	4.12	1649
NA19036	5.07	1771	2	2.54	886
NA19037	7.4	2321	3	2.47	774
NA19038	19.44	7078	7	2.78	1011
NA19039	5.66	2664	2	2.83	1332
NA19041	6.13	2035	2	3.06	1018
NA19043	2.3	710	1	2.3	710
NA19044	8.65	5017	2	4.33	2509
NA19045	12.57	6297	4	3.14	1574
NA19046	2.24	943	1	2.24	943
NA19054	12.47	3906	5	2.49	781
NA19055	4.08	1308	2	2.04	654
NA19056	13.53	4721	5	2.71	944
NA19057	6.92	2111	3	2.31	704
NA19058	15.09	5200	6	2.52	867
NA19059	12.06	4354	4	3.01	1089
NA19060	8.33	2891	3	2.78	964
NA19062	14.17	4830	6	2.36	805
NA19063	2.24	773	1	2.24	773
NA19064	6.09	3099	2	3.04	1550
NA19065	19.33	8665	7	2.76	1238
NA19066	6.05	2634	2	3.02	1317
NA19067	8.84	2671	4	2.21	668
NA19068	7.37	2185	3	2.46	728
NA19070	7.47	2456	3	2.49	819
NA19072	6.25	1710	3	2.08	570
NA19074	16.64	5386	7	2.38	769
NA19075	15.24	4860	6	2.54	810
NA19076	13.35	4026	5	2.67	805
NA19077	4.56	1376	2	2.28	688
NA19078	8.92	2922	4	2.23	731
NA19079	9.57	2740	3	3.19	913
NA19080	11.46	3983	5	2.29	797
NA19081	9.98	3720	3	3.33	1240
NA19083	3.52	1345	1	3.52	1345
NA19084	0	0	0	0	0
NA19085	6.6	1900	3	2.2	633
NA19086	9.79	3544	4	2.45	886
NA19087	2.03	692	1	2.03	692
NA19088	9.12	3369	4	2.28	842
NA19089	10.68	3658	4	2.67	915
NA19090	2.3	723	1	2.3	723
NA19091	7.07	3193	3	2.36	1064
NA19093	8.39	4481	2	4.2	2241
NA19094	2.02	790	1	2.02	790
NA19095	9.79	3318	4	2.45	830
NA19096	14.31	6694	1	14.31	6694
NA19097	7.97	3192	3	2.66	1064
NA19098	2.18	798	1	2.18	798
NA19099	6.27	1867	2	3.14	934
NA19101	7.98	2779	3	2.66	926
NA19102	2.41	1120	1	2.41	1120
NA19103	0	0	0	0	0
NA19104	3	1332	1	3	1332
NA19105	4.57	1591	2	2.29	796
NA19107	11.59	4196	4	2.9	1049
NA19108	2.35	1030	1	2.35	1030
NA19109	5.94	1753	2	2.97	877
NA19110	13.18	4033	4	3.29	1008
NA19113	27.85	14608	4	6.96	3652
NA19114	6.3	2473	3	2.1	824
NA19115	5.29	2169	2	2.65	1085
NA19116	0	0	0	0	0
NA19117	0	0	0	0	0
NA19118	0	0	0	0	0
NA19119	2.47	1825	1	2.47	1825
NA19120	2.02	1158	1	2.02	1158
NA19121	2.14	672	1	2.14	672
NA19122	4.45	1412	2	2.23	706
NA19123	12.77	8415	5	2.55	1683
NA19124	0	0	0	0	0
NA19127	4.21	1559	2	2.1	780
NA19128	2.29	974	1	2.29	974
NA19129	3.83	1520	1	3.83	1520
NA19130	0	0	0	0	0
NA19131	0	0	0	0	0
NA19132	2.96	860	1	2.96	860
NA19133	0	0	0	0	0
NA19135	2.8	922	1	2.8	922
NA19137	6.37	4190	2	3.19	2095
NA19138	12.18	4857	3	4.06	1619
NA19139	0	0	0	0	0
NA19140	13.91	6797	2	6.96	3399
NA19141	9.57	3954	4	2.39	989
NA19142	2.56	1010	1	2.56	1010
NA19143	4.79	2440	2	2.4	1220
NA19144	2.41	535	1	2.41	535
NA19146	2.61	1090	1	2.61	1090
NA19147	6.69	2659	3	2.23	886
NA19148	0	0	0	0	0
NA19149	10.55	4435	2	5.28	2218
NA19150	6.24	1569	2	3.12	785
NA19151	4.08	1266	2	2.04	633
NA19152	3.23	1069	1	3.23	1069
NA19153	9.91	3713	3	3.3	1238
NA19154	3.43	1051	1	3.43	1051
NA19156	3.28	513	1	3.28	513
NA19157	3.17	1224	1	3.17	1224
NA19159	0	0	0	0	0
NA19160	2.31	1513	1	2.31	1513
NA19161	0	0	0	0	0
NA19163	18.35	7072	2	9.18	3536
NA19166	0	0	0	0	0
NA19171	12.44	4275	2	6.22	2138
NA19172	21.43	9299	5	4.29	1860
NA19173	0	0	0	0	0
NA19174	4.43	1290	2	2.21	645
NA19175	2.17	900	1	2.17	900
NA19176	0	0	0	0	0
NA19178	4.24	1741	2	2.12	871
NA19179	2.35	860	1	2.35	860
NA19180	2.65	520	1	2.65	520
NA19181	4.22	3039	1	4.22	3039
NA19182	3.42	1365	1	3.42	1365
NA19183	0	0	0	0	0
NA19184	2.08	857	1	2.08	857
NA19185	0	0	0	0	0
NA19186	2.27	739	1	2.27	739
NA19187	4.94	1852	2	2.47	926
NA19189	43.94	21326	6	7.32	3554
NA19190	2.08	1035	1	2.08	1035
NA19191	13.39	4560	4	3.35	1140
NA19192	0	0	0	0	0
NA19193	0	0	0	0	0
NA19194	2.76	1337	1	2.76	1337
NA19195	0	0	0	0	0
NA19196	3.01	1700	1	3.01	1700
NA19197	6.28	3827	1	6.28	3827
NA19198	5.55	2262	2	2.77	1131
NA19199	0	0	0	0	0
NA19200	2.04	797	1	2.04	797
NA19201	28.87	13434	5	5.77	2687
NA19202	8.02	3564	3	2.67	1188
NA19203	2.15	1358	1	2.15	1358
NA19204	10.54	3754	4	2.63	939
NA19206	4.54	1518	2	2.27	759
NA19207	9.7	3198	3	3.23	1066
NA19208	0	0	0	0	0
NA19209	5.27	1362	2	2.63	681
NA19210	2.83	927	1	2.83	927
NA19211	5.94	1921	2	2.97	961
NA19213	0	0	0	0	0
NA19214	5.71	1695	2	2.85	848
NA19215	4.52	1011	2	2.26	506
NA19216	8.1	4320	3	2.7	1440
NA19220	6.17	2638	2	3.08	1319
NA19221	0	0	0	0	0
NA19222	10.36	3522	4	2.59	881
NA19223	3.09	1136	1	3.09	1136
NA19224	29.61	15015	4	7.4	3754
NA19225	7.7	2170	3	2.57	723
NA19226	9.69	5170	2	4.85	2585
NA19235	2.72	1868	1	2.72	1868
NA19236	6.54	2011	2	3.27	1006
NA19237	4.99	1768	2	2.5	884
NA19238	2.12	1006	1	2.12	1006
NA19239	2.33	569	1	2.33	569
NA19240	4.5	2215	1	4.5	2215
NA19242	22.08	9551	3	7.36	3184
NA19246	2.96	906	1	2.96	906
NA19247	0	0	0	0	0
NA19248	0	0	0	0	0
NA19249	0	0	0	0	0
NA19250	0	0	0	0	0
NA19252	2.46	1020	1	2.46	1020
NA19253	2.43	669	1	2.43	669
NA19254	0	0	0	0	0
NA19256	2.28	513	1	2.28	513
NA19257	0	0	0	0	0
NA19258	4.67	2267	2	2.33	1134
NA19259	4.74	2292	2	2.37	1146
NA19260	11.35	4121	4	2.84	1030
NA19262	2.51	884	1	2.51	884
NA19307	2.24	1031	1	2.24	1031
NA19308	2.02	895	1	2.02	895
NA19309	5.22	1733	2	2.61	867
NA19310	14.86	5498	6	2.48	916
NA19311	2.02	470	1	2.02	470
NA19313	14.79	6377	5	2.96	1275
NA19314	3.67	2191	1	3.67	2191
NA19315	6.58	2495	2	3.29	1248
NA19316	12.57	5837	5	2.51	1167
NA19317	10.26	4377	4	2.56	1094
NA19318	4.79	2121	2	2.4	1061
NA19319	17.3	10022	3	5.77	3341
NA19321	4.62	2048	2	2.31	1024
NA19323	8.65	3475	3	2.88	1158
NA19324	0	0	0	0	0
NA19327	2.65	987	1	2.65	987
NA19328	37.53	18455	4	9.38	4614
NA19332	9.22	3763	3	3.07	1254
NA19334	8.49	3917	3	2.83	1306
NA19346	8.87	4069	4	2.22	1017
NA19347	7.98	3043	3	2.66	1014
NA19350	2.1	1030	1	2.1	1030
NA19352	6.18	2015	2	3.09	1008
NA19359	4.56	2004	2	2.28	1002
NA19360	7.41	2378	2	3.71	1189
NA19371	8.8	4773	3	2.93	1591
NA19372	11.16	4879	4	2.79	1220
NA19373	4.17	1867	1	4.17	1867
NA19374	10.18	5066	3	3.39	1689
NA19375	21.36	10529	1	21.36	10529
NA19376	2.93	1657	1	2.93	1657
NA19377	13.07	6835	3	4.36	2278
NA19378	0	0	0	0	0
NA19379	4.9	2552	2	2.45	1276
NA19380	4.36	1824	2	2.18	912
NA19381	6.78	2285	2	3.39	1143
NA19382	3.31	1183	1	3.31	1183
NA19383	13.98	5778	4	3.5	1445
NA19384	3.87	1700	1	3.87	1700
NA19385	11.53	4609	4	2.88	1152
NA19390	0	0	0	0	0
NA19391	4.91	2655	1	4.91	2655
NA19392	5.69	4322	2	2.84	2161
NA19393	2.08	965	1	2.08	965
NA19394	4.17	1584	2	2.08	792
NA19396	10.37	4060	4	2.59	1015
NA19397	15.37	7456	6	2.56	1243
NA19398	24.87	11517	7	3.55	1645
NA19399	17.96	9331	6	2.99	1555
NA19402	13.26	6168	4	3.31	1542
NA19403	5.18	1667	2	2.59	834
NA19404	7.76	3293	3	2.59	1098
NA19428	5.48	2829	1	5.48	2829
NA19429	5.29	2203	2	2.65	1102
NA19430	0	0	0	0	0
NA19431	2.68	1442	1	2.68	1442
NA19432	12.85	6820	3	4.28	2273
NA19434	9.61	4881	3	3.2	1627
NA19435	14.87	6049	4	3.72	1512
NA19436	6.74	2795	2	3.37	1398
NA19437	2.02	837	1	2.02	837
NA19438	9.43	4607	4	2.36	1152
NA19439	7.34	3926	3	2.45	1309
NA19440	12.5	8089	4	3.12	2022
NA19441	12.15	4817	4	3.04	1204
NA19443	4.06	2699	1	4.06	2699
NA19444	2.4	1339	1	2.4	1339
NA19445	5.28	2527	2	2.64	1264
NA19446	18.04	7992	6	3.01	1332
NA19448	17.53	8583	5	3.51	1717
NA19449	5.26	2081	2	2.63	1041
NA19451	20.07	9385	6	3.34	1564
NA19452	3.83	1553	1	3.83	1553
NA19454	4.96	1350	2	2.48	675
NA19455	0	0	0	0	0
NA19456	4.52	1280	2	2.26	640
NA19457	8	3519	2	4	1760
NA19462	29.19	13975	6	4.86	2329
NA19463	9.24	4334	4	2.31	1084
NA19466	7.33	3877	3	2.44	1292
NA19467	0	0	0	0	0
NA19468	6.69	3009	3	2.23	1003
NA19469	0	0	0	0	0
NA19470	2.88	1029	1	2.88	1029
NA19471	4.22	1391	2	2.11	696
NA19472	5.29	4915	1	5.29	4915
NA19473	3.03	768	1	3.03	768
NA19474	7.08	4371	3	2.36	1457
NA19475	3.28	776	1	3.28	776
NA19545	10.58	2868	4	2.65	717
NA19546	12.21	3978	5	2.44	796
NA19548	12.45	4293	5	2.49	859
NA19550	5.39	1850	2	2.7	925
NA19556	21.69	7434	7	3.1	1062
NA19557	11.01	4140	4	2.75	1035
NA19558	5.23	1744	2	2.62	872
NA19559	2	592	1	2	592
NA19562	16.65	6460	5	3.33	1292
NA19563	12.73	5838	4	3.18	1460
NA19564	10.09	3759	4	2.52	940
NA19566	6.68	2512	3	2.23	837
NA19569	11.4	4671	5	2.28	934
NA19570	9.09	4238	4	2.27	1060
NA19573	8.89	3523	3	2.96	1174
NA19625	0	0	0	0	0
NA19649	55.29	28556	5	11.06	5711
NA19650	24.47	10059	7	3.5	1437
NA19651	2.5	474	1	2.5	474
NA19652	3.58	2184	1	3.58	2184
NA19653	30.89	13656	8	3.86	1707
NA19654	9.66	3824	4	2.42	956
NA19656	4.42	1794	2	2.21	897
NA19657	6.75	1887	3	2.25	629
NA19658	0	0	0	0	0
NA19659	11.52	3361	4	2.88	840
NA19660	13.44	5383	6	2.24	897
NA19661	10.78	3382	4	2.69	846
NA19662	4.63	1735	2	2.31	868
NA19663	12.49	4003	4	3.12	1001
NA19664	16.58	5258	5	3.32	1052
NA19665	12.22	3997	5	2.44	799
NA19669	38.71	18490	7	5.53	2641
NA19670	4.56	1061	2	2.28	531
NA19671	2.04	1225	1	2.04	1225
NA19672	12.8	4608	5	2.56	922
NA19675	0	0	0	0	0
NA19676	5.62	2241	2	2.81	1121
NA19677	0	0	0	0	0
NA19678	0	0	0	0	0
NA19679	198.17	97988	20	9.91	4899
NA19680	2.16	893	1	2.16	893
NA19681	19.58	7243	8	2.45	905
NA19682	2.06	650	1	2.06	650
NA19683	11.17	4426	5	2.23	885
NA19684	2.19	876	1	2.19	876
NA19685	5.22	2012	2	2.61	1006
NA19686	7.04	2720	3	2.35	907
NA19700	0	0	0	0	0
NA19701	0	0	0	0	0
NA19702	0	0	0	0	0
NA19703	0	0	0	0	0
NA19704	0	0	0	0	0
NA19705	2.3	991	1	2.3	991
NA19708	2.03	1226	1	2.03	1226
NA19711	3.1	1817	1	3.1	1817
NA19712	5.55	1837	1	5.55	1837
NA19713	3.59	755	1	3.59	755
NA19714	2.66	667	1	2.66	667
NA19716	7.02	3734	2	3.51	1867
NA19718	6.78	2404	3	2.26	801
NA19719	3.57	750	1	3.57	750
NA19720	2.18	467	1	2.18	467
NA19721	15.38	5042	6	2.56	840
NA19722	8.06	2312	3	2.69	771
NA19723	18.16	6564	7	2.59	938
NA19724	7.63	2645	3	2.54	882
NA19725	2.52	550	1	2.52	550
NA19726	4.34	1609	2	2.17	805
NA19727	9.22	2459	4	2.31	615
NA19737	36.09	18267	4	9.02	4567
NA19740	24.81	8606	10	2.48	861
NA19741	24.17	8940	9	2.69	993
NA19746	19.18	6847	7	2.74	978
NA19747	9.16	2538	3	3.05	846
NA19748	13.43	5012	6	2.24	835
NA19749	0	0	0	0	0
NA19750	15.17	5959	4	3.79	1490
NA19751	2.17	486	1	2.17	486
NA19755	8.09	2254	3	2.7	751
NA19756	2.75	863	1	2.75	863
NA19757	11.5	4525	4	2.88	1131
NA19759	6.12	2103	2	3.06	1052
NA19760	19.16	7019	7	2.74	1003
NA19761	23.08	6799	7	3.3	971
NA19762	2.07	958	1	2.07	958
NA19763	9.29	4773	3	3.1	1591
NA19764	4.88	1556	2	2.44	778
NA19770	0	0	0	0	0
NA19771	8.46	3078	3	2.82	1026
NA19772	4.49	1967	2	2.25	984
NA19773	5.15	1442	2	2.58	721
NA19774	2.63	766	1	2.63	766
NA19775	9.83	5105	3	3.28	1702
NA19776	2.06	848	1	2.06	848
NA19777	5.41	980	1	5.41	980
NA19778	0	0	0	0	0
NA19779	8.24	2609	3	2.75	870
NA19780	44.04	23365	7	6.29	3338
NA19781	9.48	3269	3	3.16	1090
NA19782	13.29	4780	5	2.66	956
NA19783	22.37	9047	9	2.49	1005
NA19784	7.24	2502	3	2.41	834
NA19785	2.54	936	1	2.54	936
NA19786	14.94	5807	5	2.99	1161
NA19787	22.44	8596	7	3.21	1228
NA19788	10.92	3444	4	2.73	861
NA19789	9.21	4237	3	3.07	1412
NA19790	7.07	2747	3	2.36	916
NA19792	3.65	1190	1	3.65	1190
NA19794	5.33	1465	2	2.67	733
NA19795	15.48	4282	4	3.87	1071
NA19796	3.36	1317	1	3.36	1317
NA19818	0	0	0	0	0
NA19819	0	0	0	0	0
NA19828	0	0	0	0	0
NA19834	0	0	0	0	0
NA19835	5.18	2353	2	2.59	1177
NA19836	3.11	1311	1	3.11	1311
NA19900	0	0	0	0	0
NA19901	16.51	8832	2	8.26	4416
NA19902	0	0	0	0	0
NA19904	8.57	3505	1	8.57	3505
NA19908	3.46	748	1	3.46	748
NA19909	8.19	8214	1	8.19	8214
NA19914	0	0	0	0	0
NA19915	2.54	798	1	2.54	798
NA19916	2.02	890	1	2.02	890
NA19917	2.69	1038	1	2.69	1038
NA19918	8.34	4622	1	8.34	4622
NA19919	7.01	3082	2	3.5	1541
NA19921	2.06	1023	1	2.06	1023
NA19982	2.11	673	1	2.11	673
NA19983	0	0	0	0	0
NA19984	6.08	1505	2	3.04	753
NA19985	3.59	723	1	3.59	723
NA20126	0	0	0	0	0
NA20127	0	0	0	0	0
NA20128	0	0	0	0	0
NA20129	4.45	2078	2	2.23	1039
NA20276	2.92	1187	1	2.92	1187
NA20277	0	0	0	0	0
NA20279	2.13	474	1	2.13	474
NA20281	0	0	0	0	0
NA20282	0	0	0	0	0
NA20284	0	0	0	0	0
NA20287	5.12	2323	2	2.56	1162
NA20288	0	0	0	0	0
NA20289	6.91	2488	3	2.3	829
NA20290	4.44	1949	2	2.22	975
NA20291	2.15	543	1	2.15	543
NA20292	0	0	0	0	0
NA20294	0	0	0	0	0
NA20295	2.97	1572	1	2.97	1572
NA20297	0	0	0	0	0
NA20298	7.93	3422	3	2.64	1141
NA20300	0	0	0	0	0
NA20301	0	0	0	0	0
NA20302	2.29	1020	1	2.29	1020
NA20317	0	0	0	0	0
NA20319	0	0	0	0	0
NA20322	0	0	0	0	0
NA20332	5.18	1320	2	2.59	660
NA20333	2.14	976	1	2.14	976
NA20334	0	0	0	0	0
NA20335	0	0	0	0	0
NA20336	0	0	0	0	0
NA20337	3.04	1044	1	3.04	1044
NA20340	3.48	1130	1	3.48	1130
NA20341	2.09	984	1	2.09	984
NA20342	3.01	775	1	3.01	775
NA20343	0	0	0	0	0
NA20344	0	0	0	0	0
NA20345	0	0	0	0	0
NA20346	2.86	488	1	2.86	488
NA20347	2.04	891	1	2.04	891
NA20348	3.18	1384	1	3.18	1384
NA20349	4.93	1703	2	2.46	852
NA20350	0	0	0	0	0
NA20351	0	0	0	0	0
NA20356	0	0	0	0	0
NA20357	0	0	0	0	0
NA20358	3.01	1176	1	3.01	1176
NA20359	2.08	552	1	2.08	552
NA20360	0	0	0	0	0
NA20363	0	0	0	0	0
NA20364	0	0	0	0	0
NA20412	2.35	595	1	2.35	595
NA20502	34.89	20321	5	6.98	4064
NA20504	10.11	4326	2	5.05	2163
NA20505	2.12	649	1	2.12	649
NA20506	2.38	785	1	2.38	785
NA20508	0	0	0	0	0
NA20509	31.16	18738	1	31.16	18738
NA20510	5.58	1563	1	5.58	1563
NA20512	2.01	524	1	2.01	524
NA20515	4.98	1501	2	2.49	751
NA20516	4.11	1304	2	2.05	652
NA20517	12.57	4370	5	2.51	874
NA20518	5.91	2393	1	5.91	2393
NA20519	9.85	3679	4	2.46	920
NA20520	6.4	1926	2	3.2	963
NA20521	0	0	0	0	0
NA20522	8.69	4511	3	2.9	1504
NA20524	7.08	2169	3	2.36	723
NA20525	7.35	2092	3	2.45	697
NA20527	2.36	1290	1	2.36	1290
NA20528	4.33	1410	2	2.17	705
NA20529	6.76	2420	2	3.38	1210
NA20530	2.63	663	1	2.63	663
NA20531	9.31	3041	4	2.33	760
NA20534	5.96	2242	1	5.96	2242
NA20535	10.86	2845	4	2.71	711
NA20538	11.66	4814	1	11.66	4814
NA20539	5.48	2431	2	2.74	1216
NA20540	8.54	2747	3	2.85	916
NA20541	5.95	1474	2	2.97	737
NA20542	40.7	22815	4	10.18	5704
NA20543	2.29	1032	1	2.29	1032
NA20544	2.59	975	1	2.59	975
NA20581	2.48	721	1	2.48	721
NA20582	42.87	19945	7	6.12	2849
NA20586	0	0	0	0	0
NA20587	4.61	1933	2	2.3	967
NA20588	4.66	2075	2	2.33	1038
NA20589	3.63	1670	1	3.63	1670
NA20752	2.04	617	1	2.04	617
NA20753	6.19	1919	2	3.1	960
NA20754	0	0	0	0	0
NA20755	0	0	0	0	0
NA20756	3.97	716	1	3.97	716
NA20757	0	0	0	0	0
NA20758	9.67	3441	4	2.42	860
NA20759	2.2	888	1	2.2	888
NA20760	5.87	1496	2	2.94	748
NA20761	4.44	1388	2	2.22	694
NA20762	23.79	10730	7	3.4	1533
NA20763	2.4	905	1	2.4	905
NA20764	5.23	2574	1	5.23	2574
NA20765	2.36	601	1	2.36	601
NA20766	8.01	3202	3	2.67	1067
NA20767	0	0	0	0	0
NA20768	6.18	1925	2	3.09	963
NA20769	4.17	1440	2	2.08	720
NA20770	7.13	4920	2	3.56	2460
NA20771	8.21	3207	2	4.11	1604
NA20772	4.26	1626	2	2.13	813
NA20773	2.42	593	1	2.42	593
NA20774	0	0	0	0	0
NA20775	0	0	0	0	0
NA20778	8.3	4552	3	2.77	1517
NA20780	0	0	0	0	0
NA20783	5.28	1757	2	2.64	879
NA20785	2.79	807	1	2.79	807
NA20786	4.55	1328	2	2.28	664
NA20787	16.97	7287	3	5.66	2429
NA20790	14.8	5481	3	4.93	1827
NA20791	2.14	763	1	2.14	763
NA20792	0	0	0	0	0
NA20795	5.49	1427	2	2.75	714
NA20796	11.59	4276	4	2.9	1069
NA20797	0	0	0	0	0
NA20799	7.02	2209	3	2.34	736
NA20800	2.06	703	1	2.06	703
NA20801	7.56	4724	2	3.78	2362
NA20802	5.24	1635	2	2.62	818
NA20803	16.11	5361	6	2.69	894
NA20804	0	0	0	0	0
NA20805	13.78	6941	2	6.89	3471
NA20806	2.05	798	1	2.05	798
NA20807	2.31	526	1	2.31	526
NA20808	2.42	910	1	2.42	910
NA20809	2.14	473	1	2.14	473
NA20810	7.97	1931	3	2.66	644
NA20811	2.38	1352	1	2.38	1352
NA20812	15.1	6726	4	3.78	1682
NA20813	2.04	825	1	2.04	825
NA20815	4.36	1407	2	2.18	704
NA20816	6.37	2227	1	6.37	2227
NA20817	6.18	5503	2	3.09	2752
NA20818	4.59	1555	2	2.29	778
NA20819	42.44	25845	9	4.72	2872
NA20820	6.63	2147	3	2.21	716
NA20821	4.32	1132	2	2.16	566
NA20822	0	0	0	0	0
NA20826	24.83	10848	3	8.28	3616
NA20827	3.26	1504	1	3.26	1504
NA20828	8.25	2988	3	2.75	996
NA20831	2.05	832	1	2.05	832
NA20832	2.62	1350	1	2.62	1350
NA20845	0	0	0	0	0
NA20846	17.92	7454	5	3.58	1491
NA20847	7.21	3646	3	2.4	1215
NA20849	16.44	5898	4	4.11	1475
NA20850	15.86	7832	5	3.17	1566
NA20851	16.5	7284	6	2.75	1214
NA20852	19.73	11726	7	2.82	1675
NA20853	8.35	3316	3	2.78	1105
NA20854	0	0	0	0	0
NA20856	10.94	3301	1	10.94	3301
NA20858	11.67	5329	4	2.92	1332
NA20859	9.6	3533	3	3.2	1178
NA20861	26.62	10703	9	2.96	1189
NA20862	18.57	6657	6	3.1	1110
NA20863	18.27	7720	5	3.65	1544
NA20866	10.05	3945	4	2.51	986
NA20867	31.2	13689	4	7.8	3422
NA20869	23.44	9549	6	3.91	1592
NA20870	11.95	6580	4	2.99	1645
NA20871	13.19	5971	5	2.64	1194
NA20872	36.5	18936	7	5.21	2705
NA20873	9.39	4401	4	2.35	1100
NA20874	0	0	0	0	0
NA20875	22.83	10046	8	2.85	1256
NA20876	4.87	2573	2	2.44	1287
NA20877	30.16	14505	10	3.02	1451
NA20879	0	0	0	0	0
NA20881	17.19	7993	6	2.87	1332
NA20882	24.63	11821	9	2.74	1313
NA20883	4.33	1852	2	2.17	926
NA20884	45.33	22847	8	5.67	2856
NA20885	15.32	6837	4	3.83	1709
NA20887	26.8	12934	9	2.98	1437
NA20888	20.32	9501	7	2.9	1357
NA20889	14.25	6771	3	4.75	2257
NA20890	31.34	14295	7	4.48	2042
NA20891	21.7	10020	6	3.62	1670
NA20892	19.33	9483	5	3.87	1897
NA20894	33.89	17163	5	6.78	3433
NA20895	29.11	13232	10	2.91	1323
NA20896	12.25	4877	5	2.45	975
NA20897	10.76	4982	4	2.69	1246
NA20898	83.49	37768	17	4.91	2222
NA20899	24.26	14726	4	6.06	3682
NA20900	15.25	7103	4	3.81	1776
NA20901	3.05	907	1	3.05	907
NA20902	26.04	9605	7	3.72	1372
NA20903	16.87	9032	4	4.22	2258
NA20904	4.5	1525	2	2.25	763
NA20905	13.15	4542	5	2.63	908
NA20906	8.16	3461	2	4.08	1731
NA20907	2.03	1680	1	2.03	1680
NA20908	22.37	8362	6	3.73	1394
NA20909	10.31	4677	4	2.58	1169
NA20910	31.57	17742	4	7.89	4436
NA20911	13.91	6690	5	2.78	1338
NA21086	6.84	2489	3	2.28	830
NA21087	14.26	7238	3	4.75	2413
NA21088	10.08	3836	4	2.52	959
NA21089	25.52	13034	6	4.25	2172
NA21090	22.65	7564	7	3.24	1081
NA21091	20.9	8998	6	3.48	1500
NA21092	5.64	2204	2	2.82	1102
NA21093	4.53	2802	1	4.53	2802
NA21094	16.57	9415	3	5.52	3138
NA21095	90.44	45946	16	5.65	2872
NA21097	38.85	22547	10	3.88	2255
NA21098	18.09	9023	7	2.58	1289
NA21099	27.25	11265	7	3.89	1609
NA21100	5.73	3085	2	2.87	1543
NA21101	6.48	3317	2	3.24	1659
NA21102	20.92	8019	5	4.18	1604
NA21103	11.94	5051	5	2.39	1010
NA21104	11.25	5002	4	2.81	1251
NA21105	4.57	1921	1	4.57	1921
NA21106	20.49	9438	6	3.41	1573
NA21107	11.48	5680	4	2.87	1420
NA21108	63.09	32836	11	5.74	2985
NA21109	54.19	24693	8	6.77	3087
NA21111	16.25	7679	4	4.06	1920
NA21112	12.89	3758	4	3.22	940
NA21113	17.11	8679	3	5.7	2893
NA21114	18.97	8796	6	3.16	1466
NA21115	5.3	2646	2	2.65	1323
NA21116	9.23	3360	4	2.31	840
NA21117	26.63	12611	4	6.66	3153
NA21118	6.04	734	1	6.04	734
NA21119	19.4	6160	5	3.88	1232
NA21123	7.61	3271	3	2.54	1090
NA21124	6.07	3014	2	3.04	1507
NA21125	14.8	7980	6	2.47	1330
NA21126	19.43	7329	7	2.78	1047
NA21129	20.31	9067	6	3.38	1511
NA21131	25.72	10249	6	4.29	1708
NA21132	2.31	1343	1	2.31	1343
NA21134	8.48	3540	3	2.83	1180
NA21137	18.26	7783	6	3.04	1297
NA21141	18.66	9463	5	3.73	1893
NA21142	50.39	20346	12	4.2	1696
NA21143	7.51	4448	2	3.75	2224
NA21144	31.11	13716	9	3.46	1524
NA21295	0	0	0	0	0
NA21297	2.07	877	1	2.07	877
NA21298	0	0	0	0	0
NA21300	6.46	2913	1	6.46	2913
NA21301	4.97	3289	1	4.97	3289
NA21302	0	0	0	0	0
NA21303	7.17	2444	3	2.39	815
NA21304	2.94	1490	1	2.94	1490
NA21307	7.52	3172	3	2.51	1057
NA21308	3.77	1413	1	3.77	1413
NA21309	0	0	0	0	0
NA21311	24.57	11779	1	24.57	11779
NA21312	7.89	2902	3	2.63	967
NA21313	9.22	4415	2	4.61	2208
NA21314	7.24	2437	2	3.62	1219
NA21316	0	0	0	0	0
NA21317	7	3569	2	3.5	1785
NA21318	0	0	0	0	0
NA21320	6.94	3570	2	3.47	1785
NA21333	75.52	32833	8	9.44	4104
NA21336	0	0	0	0	0
NA21339	7.04	2732	2	3.52	1366
NA21341	0	0	0	0	0
NA21344	5.57	1561	1	5.57	1561
NA21351	0	0	0	0	0
NA21352	0	0	0	0	0
NA21353	0	0	0	0	0
NA21355	5.23	2860	1	5.23	2860
NA21356	0	0	0	0	0
NA21357	0	0	0	0	0
NA21359	5.35	3743	2	2.67	1872
NA21360	2.43	1062	1	2.43	1062
NA21361	0	0	0	0	0
NA21362	2.07	730	1	2.07	730
NA21363	0	0	0	0	0
NA21364	0	0	0	0	0
NA21365	7.62	3495	2	3.81	1748
NA21366	5.92	1576	2	2.96	788
NA21367	3.31	1614	1	3.31	1614
NA21368	6.45	2946	2	3.23	1473
NA21370	40.24	18449	4	10.06	4612
NA21371	2.15	513	1	2.15	513
NA21378	8.14	3560	2	4.07	1780
NA21379	8.17	3739	3	2.72	1246
NA21381	15.57	6828	6	2.6	1138
NA21382	6.99	2946	3	2.33	982
NA21383	2.75	1136	1	2.75	1136
NA21384	8.67	3536	2	4.33	1768
NA21385	0	0	0	0	0
NA21386	9.49	3112	3	3.16	1037
NA21387	0	0	0	0	0
NA21388	8.29	3312	3	2.76	1104
NA21389	0	0	0	0	0
NA21390	2.48	987	1	2.48	987
NA21391	15.32	6862	6	2.55	1144
NA21399	5.39	2860	2	2.7	1430
NA21400	10.45	4374	4	2.61	1094
NA21401	19.4	7817	6	3.23	1303
NA21402	2.7	910	1	2.7	910
NA21403	16.44	7381	5	3.29	1476
NA21404	0	0	0	0	0
NA21405	2.74	1643	1	2.74	1643
NA21408	2.39	614	1	2.39	614
NA21409	8.52	4811	2	4.26	2406
NA21410	4.31	1896	2	2.16	948
NA21414	0	0	0	0	0
NA21415	8.29	4318	3	2.76	1439
NA21417	13.38	5515	5	2.68	1103
NA21418	2.77	1283	1	2.77	1283
NA21420	4.92	1869	2	2.46	935
NA21421	3.02	2220	1	3.02	2220
NA21423	18.98	8633	5	3.8	1727
NA21424	11.44	5124	2	5.72	2562
NA21425	28.41	13256	4	7.1	3314
NA21434	3.14	1659	1	3.14	1659
NA21435	0	0	0	0	0
NA21436	40.09	21117	7	5.73	3017
NA21438	4.65	2561	2	2.33	1281
NA21439	7.57	4378	3	2.52	1459
NA21440	2.82	1112	1	2.82	1112
NA21441	0	0	0	0	0
NA21442	2.61	1258	1	2.61	1258
NA21447	6.96	3253	2	3.48	1627
NA21448	0	0	0	0	0
NA21450	14.16	5822	4	3.54	1456
NA21451	0	0	0	0	0
NA21453	2.47	800	1	2.47	800
NA21454	0	0	0	0	0
NA21455	4.22	1820	2	2.11	910
NA21457	2.03	662	1	2.03	662
NA21473	9.26	4396	2	4.63	2198
NA21475	5.95	3072	2	2.98	1536
NA21476	4.72	2028	1	4.72	2028
NA21477	2.13	997	1	2.13	997
NA21478	11.12	4830	4	2.78	1208
NA21479	0	0	0	0	0
NA21480	5.7	3117	2	2.85	1559
NA21485	0	0	0	0	0
NA21486	0	0	0	0	0
NA21487	7.03	3055	3	2.34	1018
NA21488	6.01	2696	1	6.01	2696
NA21489	7.46	2917	1	7.46	2917
NA21490	12.72	9891	5	2.54	1978
NA21491	18.46	8816	4	4.62	2204
NA21493	2.21	685	1	2.21	685
NA21494	4.85	2220	2	2.42	1110
NA21509	10.67	4647	4	2.67	1162
NA21510	2.05	645	1	2.05	645
NA21512	3.38	711	1	3.38	711
NA21513	9.52	4628	3	3.17	1543
NA21514	5.25	3036	2	2.62	1518
NA21515	2.53	1350	1	2.53	1350
NA21517	0	0	0	0	0
NA21519	0	0	0	0	0
NA21520	0	0	0	0	0
NA21521	0	0	0	0	0
NA21522	4.47	1375	2	2.24	688
NA21523	2.06	648	1	2.06	648
NA21524	0	0	0	0	0
NA21525	8.04	3674	3	2.68	1225
NA21526	0	0	0	0	0
NA21527	4.81	2040	2	2.41	1020
NA21528	3.36	1681	1	3.36	1681
NA21529	0	0	0	0	0
NA21573	3.28	1055	1	3.28	1055
NA21574	4.87	1641	2	2.44	821
NA21575	0	0	0	0	0
NA21576	2.94	1379	1	2.94	1379
NA21577	4.63	1515	2	2.31	758
NA21578	2.65	1019	1	2.65	1019
NA21580	2.41	1029	1	2.41	1029
NA21582	5.18	2555	1	5.18	2555
NA21583	0	0	0	0	0
NA21584	0	0	0	0	0
NA21587	2.3	923	1	2.3	923
NA21596	14.98	6485	3	4.99	2162
NA21597	5.95	2597	2	2.97	1299
NA21599	2.05	1183	1	2.05	1183
NA21600	3.62	1633	1	3.62	1633
NA21601	3.18	1323	1	3.18	1323
NA21608	9.57	3483	2	4.79	1742
NA21611	6.71	2860	3	2.24	953
NA21613	2.07	1048	1	2.07	1048
NA21614	6.49	2858	3	2.16	953
NA21615	13.24	7524	1	13.24	7524
NA21616	0	0	0	0	0
NA21617	2.9	1057	1	2.9	1057
NA21619	0	0	0	0	0
NA21620	4.6	2102	1	4.6	2102
NA21622	11.35	5760	2	5.67	2880
NA21631	9.63	4661	3	3.21	1554
NA21632	0	0	0	0	0
NA21634	17.13	7939	3	5.71	2646
NA21635	3.15	1710	1	3.15	1710
NA21636	2.26	1156	1	2.26	1156
NA21647	5.23	1840	2	2.62	920
NA21648	7.57	4300	2	3.79	2150
NA21650	2.05	782	1	2.05	782
NA21678	3.15	1710	1	3.15	1710
NA21682	0	0	0	0	0
NA21683	0	0	0	0	0
NA21685	2.35	1033	1	2.35	1033
NA21686	0	0	0	0	0
NA21689	2.93	970	1	2.93	970
NA21693	2.79	1231	1	2.79	1231
NA21716	0	0	0	0	0
NA21717	2.3	745	1	2.3	745
NA21718	2.78	1188	1	2.78	1188
NA21719	4.91	2467	2	2.46	1234
NA21722	0	0	0	0	0
NA21723	5.16	2177	2	2.58	1089
NA21733	2.16	827	1	2.16	827
NA21737	5.57	1533	1	5.57	1533
NA21738	6.75	3582	2	3.38	1791
NA21739	0	0	0	0	0
NA21740	0	0	0	0	0
NA21741	2.93	1346	1	2.93	1346
NA21768	2.77	1752	1	2.77	1752
NA21769	2.49	1617	1	2.49	1617
NA21770	2.61	1326	1	2.61	1326
NA21776	11.2	5327	3	3.73	1776
NA21784	2.21	954	1	2.21	954
NA21825	5.37	2445	2	2.69	1223
NA21826	0	0	0	0	0
