# Supplementary material for: Unexpected Relationships and Inbreeding in HapMap Phase III Populations
Source: PLoS One. 2012 Nov 19;7(11):e49575. doi: 10.1371/journal.pone.0049575 (PMC3501496; doi:10.1371/journal.pone.0049575)
Supplement: Table S4 — Summary of relationships that can be identified. Given a degree of relationship, different types of relationship can be proven based on a given number of individuals and sharing schema. Abbreviations: 2°, second-degree relationships; 3°, third-degree relationships; 4°, fourth-degree relationships; # Inds, minimum number of individuals required; # Ped., the number of pedigrees that can result from the minimum number of individuals present that fit the sharing schema (these pedigrees are indistinguishable from each other); AV, avuncular/materteral; FC, first-cousin; GA, great-avuncular; GG, grandparent-grandchild; HS, half-sibling; IBD, identity-by-descent; Rel., relationship; Req. Rel., required relationship. (XLSX) [file pone.0049575.s016.xlsx]

## Sheet: Sheet1
Degree	Rel.	# Inds	Req. Rel.	Sharing Schema	# Ped.	Notes
2°	HS	4	one 2° pair	Each member of the 2° pair	1	Can prove HS Cannot rule out HS
			plus each member has a unique relationship	has a unique relationship
	AV	3	three 2° pairs	Opp Inheritance	1	Can prove AV Can rule out AV
		3	two 2° pairs plus a full-sibling relationship
	GG	4	three 2° pairs involving the same individual while everyone else is unrelated to each other	Individuals on the same lineage (maternal or paternal) cannot both share different haplotypes IBD1 at the same genomic locus with the grandchild	3	The two individuals on the same lineage represent a grandparental pair to a grandchild while the fourth individual is an unknown 2° relative of the grandchild
		5	Four 2° pairs involving the same individual while everyone else is unrelated to each other	Individuals on the same lineage (maternal or paternal) cannot both share different haplotypes IBD1 at the same genomic locus with the grandchild	1	All four individuals are the grandparents of the grandchild
3°	FC	3	two 2° pairs plus a putative 3° relationship	Putative 3° relationship will share haplotypes IBD1 independent of the third individual	2	Individual involved in both 2° relationships could be in a grandparental or avuncular relationship to the first-cousins
					1	One 2° pair will share IBD2
					1	The same haplotype is never shared IBD1 by all three individuals
	GA	3	two 2° pairs plus a putative 3° relationship	Putative 3° relationship will share haplotypes IBD1 independent of the third individual	1	One 2° pair will share IBD2 and all individuals may share a haplotype IBD1 at the position with the other individuals while the other individuals are unrelated to each other at that position
4°	4°	3	two 2° pairs plus a putative 4° relationship	Putative 4° relationship will share haplotypes IBD1 dependent on the individual in both 2° relationships	5	Individual involved in both 2° relationships is a grandparent of one of the other individuals.
