# Supplementary material for: Unexpected Relationships and Inbreeding in HapMap Phase III Populations
Source: PLoS One. 2012 Nov 19;7(11):e49575. doi: 10.1371/journal.pone.0049575 (PMC3501496; doi:10.1371/journal.pone.0049575)
Supplement: Table S5 — Recommended K value thresholds for recently related individuals. Given a degree of relationship, the K values are distributed around the theoretical expected value. These distributions can be estimated and used to infer a relationship. Certain K values are presented that highlight abnormal sharing in certain relationships. Abbreviations: Expected, expected K coefficient given the relationship type; Estimated K range (within 2SD), variation surrounding the expected K value based on known relationships; Abnormal K (outside 3SD), recommended K values that should be considered as abnormal (with caution) based on known relationships; R. degree of relationship (percent of genome shared), calculated as K2+(K1/2); N, number of relationships in the distribution; Source, indicates publication where data originated; ID/MZ, identical samples or monozygotic twins; ^, these values are recommendations and should only be applied when analyzing known relationships; *, is not 3 SD away from the mean for full-siblings but serves to maintain proper delineation of full-sibling from a second degree relationship with bilineal relatedness (e.g. double first-cousins); [6], indicates reference six within the supporting document (i.e. Stevens et al. 2012). (XLSX) [file pone.0049575.s017.xlsx]

## Sheet: Sheet1
Relationship	ID/MZ	Parent-Child	Full-sibling	Second-degree	Third-degree
Expected K0	0	0	0.25	0.5	0.75
Estimated K0 range (within 2SD)	0	0	0.173 - 0.380	0.363 - 0.655	0.666 - 0.870
Abnormal K0 (outside 3SD)	> 0.001	> 0.001	< 0.12.1 or > 0.432	< 0.290 or > 0.728^	< 0.615 or > 0.921^
Expected K1	0	1	0.5	0.5	0.25
Estimated K1 range (within 2SD)	0	1	0.419 - 0.598	0.342 - 0.631	0.130 - 0.334
Abnormal K1 (outside 3SD)	> 0.001	< 0.999	< 0.374 or > 0.643	< 0.270 or > 0.704^	< 0.079 or > 0.385^
Expected K2	1	0	0.25	0	0
Estimated K2 range (within 2SD)	1	0	0.121 - 0.301	0	0
Abnormal K2 (outside 3SD)	< 0.999	> 0.001	< 0.10* or > 0.352	> 0.001	> 0.001
R	1	0.5	0.5	0.25	0.125
N	4	317	522	506	162
Source	[6]	[6]	[6]	[6]	This Study
